# Supplementary material for: Urban gulls adapt foraging schedule to human-activity patterns
Source: Ibis (Lond 1859). Author manuscript; Available in PMC 2021 Jan 1. (PMC7116490; doi:10.1111/ibi.12892)
Supplement: Data Set S1-2 [file EMS104399-supplement-Data_Set_S1_2.xls]

## Sheet: Supplementary Dataset 2
date	time	gullsTotal	peopleTotal	food	weekday	timeF	dateF
2018-06-19	1899-12-31 07:15:00	5	0	N	Week	2	1
2018-06-19	1899-12-31 07:30:00	4	0	N	Week	3	1
2018-06-19	1899-12-31 07:45:00	2	0	N	Week	4	1
2018-06-19	1899-12-31 08:00:00	6	2	N	Week	5	1
2018-06-19	1899-12-31 08:15:00	9	7	N	Week	6	1
2018-06-19	1899-12-31 08:30:00	9	22	Y	Week	7	1
2018-06-19	1899-12-31 08:45:00	12	39	Y	Week	8	1
2018-06-19	1899-12-31 09:00:00	10	14	N	Week	9	1
2018-06-19	1899-12-31 09:15:00	13	2	N	Week	10	1
2018-06-19	1899-12-31 09:30:00	14	23	N	Week	11	1
2018-06-19	1899-12-31 09:45:00	18	2	N	Week	12	1
2018-06-19	1899-12-31 10:00:00	15	0	N	Week	13	1
2018-06-19	1899-12-31 10:15:00	19	36	N	Week	14	1
2018-06-19	1899-12-31 10:30:00	20	36	N	Week	15	1
2018-06-19	1899-12-31 10:45:00	16	34	N	Week	16	1
2018-06-19	1899-12-31 11:00:00	24	61	Y	Week	17	1
2018-06-19	1899-12-31 11:15:00	37	136	Y	Week	18	1
2018-06-19	1899-12-31 11:30:00	28	34	N	Week	19	1
2018-06-19	1899-12-31 11:45:00	28	31	N	Week	20	1
2018-06-19	1899-12-31 12:00:00	24	31	N	Week	21	1
2018-06-19	1899-12-31 12:15:00	21	0	N	Week	22	1
2018-06-19	1899-12-31 12:30:00	47	117	Y	Week	23	1
2018-06-19	1899-12-31 12:45:00	63	154	Y	Week	24	1
2018-06-19	1899-12-31 13:00:00	66	123	Y	Week	25	1
2018-06-19	1899-12-31 13:15:00	55	68	N	Week	26	1
2018-06-19	1899-12-31 13:30:00	32	66	N	Week	27	1
2018-06-19	1899-12-31 13:45:00	23	82	N	Week	28	1
2018-06-19	1899-12-31 14:00:00	22	10	N	Week	29	1
2018-06-19	1899-12-31 14:15:00	23	18	N	Week	30	1
2018-06-19	1899-12-31 14:30:00	26	50	N	Week	31	1
2018-06-19	1899-12-31 14:45:00	32	51	N	Week	32	1
2018-06-19	1899-12-31 15:00:00	28	8	N	Week	33	1
2018-06-19	1899-12-31 15:15:00	27	1	N	Week	34	1
2018-06-19	1899-12-31 15:30:00	21	1	N	Week	35	1
2018-06-19	1899-12-31 15:45:00	22	2	N	Week	36	1
2018-06-19	1899-12-31 16:00:00	15	9	N	Week	37	1
2018-06-19	1899-12-31 16:15:00	19	3	N	Week	38	1
2018-06-19	1899-12-31 16:30:00	14	5	N	Week	39	1
2018-06-19	1899-12-31 16:45:00	13	0	N	Week	40	1
2018-06-27	1899-12-31 07:00:00	9	0	N	Week	1	2
2018-06-27	1899-12-31 07:15:00	6	1	N	Week	2	2
2018-06-27	1899-12-31 07:30:00	6	1	N	Week	3	2
2018-06-27	1899-12-31 07:45:00	4	1	N	Week	4	2
2018-06-27	1899-12-31 08:00:00	10	2	N	Week	5	2
2018-06-27	1899-12-31 08:15:00	7	4	N	Week	6	2
2018-06-27	1899-12-31 08:30:00	11	23	Y	Week	7	2
2018-06-27	1899-12-31 08:45:00	13	41	Y	Week	8	2
2018-06-27	1899-12-31 09:00:00	12	19	N	Week	9	2
2018-06-27	1899-12-31 09:15:00	10	4	N	Week	10	2
2018-06-27	1899-12-31 09:30:00	10	3	N	Week	11	2
2018-06-27	1899-12-31 09:45:00	17	8	N	Week	12	2
2018-06-27	1899-12-31 10:00:00	18	10	N	Week	13	2
2018-06-27	1899-12-31 10:15:00	19	16	N	Week	14	2
2018-06-27	1899-12-31 10:30:00	16	12	N	Week	15	2
2018-06-27	1899-12-31 10:45:00	17	14	N	Week	16	2
2018-06-27	1899-12-31 11:00:00	19	91	Y	Week	17	2
2018-06-27	1899-12-31 11:15:00	25	157	Y	Week	18	2
2018-06-27	1899-12-31 11:30:00	26	25	N	Week	19	2
2018-06-27	1899-12-31 11:45:00	16	6	N	Week	20	2
2018-06-27	1899-12-31 12:00:00	4	12	N	Week	21	2
2018-06-27	1899-12-31 12:15:00	3	13	N	Week	22	2
2018-06-27	1899-12-31 12:30:00	27	102	Y	Week	23	2
2018-06-27	1899-12-31 12:45:00	39	133	Y	Week	24	2
2018-06-27	1899-12-31 13:00:00	41	103	Y	Week	25	2
2018-06-27	1899-12-31 13:15:00	9	43	N	Week	26	2
2018-06-27	1899-12-31 13:30:00	12	48	N	Week	27	2
2018-06-27	1899-12-31 13:45:00	12	47	N	Week	28	2
2018-06-27	1899-12-31 14:00:00	17	45	N	Week	29	2
2018-06-27	1899-12-31 14:15:00	11	37	N	Week	30	2
2018-06-27	1899-12-31 14:30:00	3	39	N	Week	31	2
2018-06-27	1899-12-31 14:45:00	3	38	N	Week	32	2
2018-06-27	1899-12-31 15:00:00	0	27	N	Week	33	2
2018-06-27	1899-12-31 15:15:00	7	38	N	Week	34	2
2018-06-27	1899-12-31 15:30:00	4	43	N	Week	35	2
2018-06-27	1899-12-31 15:45:00	4	32	N	Week	36	2
2018-06-27	1899-12-31 16:00:00	1	24	N	Week	37	2
2018-06-27	1899-12-31 16:15:00	1	24	N	Week	38	2
2018-06-27	1899-12-31 16:30:00	2	24	N	Week	39	2
2018-06-27	1899-12-31 16:45:00	3	24	N	Week	40	2
2018-07-01	1899-12-31 07:00:00	6	0	N	Weekend	1	3
2018-07-01	1899-12-31 07:15:00	2	0	N	Weekend	2	3
2018-07-01	1899-12-31 07:30:00	5	0	N	Weekend	3	3
2018-07-01	1899-12-31 07:45:00	4	0	N	Weekend	4	3
2018-07-01	1899-12-31 08:00:00	7	0	N	Weekend	5	3
2018-07-01	1899-12-31 08:15:00	5	0	N	Weekend	6	3
2018-07-01	1899-12-31 08:30:00	10	0	N	Weekend	7	3
2018-07-01	1899-12-31 08:45:00	5	0	N	Weekend	8	3
2018-07-01	1899-12-31 09:00:00	5	0	N	Weekend	9	3
2018-07-01	1899-12-31 09:15:00	3	1	N	Weekend	10	3
2018-07-01	1899-12-31 09:30:00	6	0	N	Weekend	11	3
2018-07-01	1899-12-31 09:45:00	7	0	N	Weekend	12	3
2018-07-01	1899-12-31 10:00:00	9	0	N	Weekend	13	3
2018-07-01	1899-12-31 10:15:00	5	0	N	Weekend	14	3
2018-07-01	1899-12-31 10:30:00	3	0	N	Weekend	15	3
2018-07-01	1899-12-31 10:45:00	2	0	N	Weekend	16	3
2018-07-01	1899-12-31 11:00:00	4	2	N	Weekend	17	3
2018-07-01	1899-12-31 11:15:00	4	2	N	Weekend	18	3
2018-07-01	1899-12-31 11:30:00	3	0	N	Weekend	19	3
2018-07-01	1899-12-31 11:45:00	5	0	N	Weekend	20	3
2018-07-01	1899-12-31 12:00:00	7	0	N	Weekend	21	3
2018-07-01	1899-12-31 12:15:00	4	0	N	Weekend	22	3
2018-07-01	1899-12-31 12:30:00	4	0	N	Weekend	23	3
2018-07-01	1899-12-31 12:45:00	5	0	N	Weekend	24	3
2018-07-01	1899-12-31 13:00:00	6	0	N	Weekend	25	3
2018-07-01	1899-12-31 13:15:00	5	0	N	Weekend	26	3
2018-07-01	1899-12-31 13:30:00	4	0	N	Weekend	27	3
2018-07-01	1899-12-31 13:45:00	7	0	N	Weekend	28	3
2018-07-01	1899-12-31 14:00:00	3	0	N	Weekend	29	3
2018-07-01	1899-12-31 14:15:00	3	3	N	Weekend	30	3
2018-07-01	1899-12-31 14:30:00	2	0	N	Weekend	31	3
2018-07-01	1899-12-31 14:45:00	7	0	N	Weekend	32	3
2018-07-01	1899-12-31 15:00:00	3	0	N	Weekend	33	3
2018-07-01	1899-12-31 15:15:00	1	0	N	Weekend	34	3
2018-07-01	1899-12-31 15:30:00	0	0	N	Weekend	35	3
2018-07-01	1899-12-31 15:45:00	2	0	N	Weekend	36	3
2018-07-01	1899-12-31 16:00:00	1	0	N	Weekend	37	3
2018-07-01	1899-12-31 16:15:00	5	0	N	Weekend	38	3
2018-07-01	1899-12-31 16:30:00	2	0	N	Weekend	39	3
2018-07-01	1899-12-31 16:45:00	5	0	N	Weekend	40	3
2018-07-06	1899-12-31 07:00:00	8	0	N	Week	1	4
2018-07-06	1899-12-31 07:15:00	5	0	N	Week	2	4
2018-07-06	1899-12-31 07:30:00	7	2	N	Week	3	4
2018-07-06	1899-12-31 07:45:00	7	0	N	Week	4	4
2018-07-06	1899-12-31 08:00:00	7	0	N	Week	5	4
2018-07-06	1899-12-31 08:15:00	9	6	N	Week	6	4
2018-07-06	1899-12-31 08:30:00	8	15	Y	Week	7	4
2018-07-06	1899-12-31 08:45:00	8	51	Y	Week	8	4
2018-07-06	1899-12-31 09:00:00	7	0	N	Week	9	4
2018-07-06	1899-12-31 09:15:00	4	0	N	Week	10	4
2018-07-06	1899-12-31 09:30:00	12	0	N	Week	11	4
2018-07-06	1899-12-31 09:45:00	10	2	N	Week	12	4
2018-07-06	1899-12-31 10:00:00	14	3	N	Week	13	4
2018-07-06	1899-12-31 10:15:00	11	0	N	Week	14	4
2018-07-06	1899-12-31 10:30:00	14	1	N	Week	15	4
2018-07-06	1899-12-31 11:00:00	15	20	Y	Week	17	4
2018-07-06	1899-12-31 11:15:00	28	129	Y	Week	18	4
2018-07-06	1899-12-31 11:30:00	17	0	N	Week	19	4
2018-07-06	1899-12-31 11:45:00	12	7	N	Week	20	4
2018-07-06	1899-12-31 12:00:00	9	0	N	Week	21	4
2018-07-06	1899-12-31 12:15:00	8	1	N	Week	22	4
2018-07-06	1899-12-31 12:30:00	51	105	Y	Week	23	4
2018-07-06	1899-12-31 12:45:00	58	132	Y	Week	24	4
2018-07-06	1899-12-31 13:00:00	46	39	Y	Week	25	4
2018-07-06	1899-12-31 13:15:00	32	35	N	Week	26	4
2018-07-06	1899-12-31 13:30:00	2	20	N	Week	27	4
2018-07-06	1899-12-31 13:45:00	1	0	N	Week	28	4
2018-07-06	1899-12-31 14:00:00	5	24	N	Week	29	4
2018-07-06	1899-12-31 14:15:00	2	0	N	Week	30	4
2018-07-06	1899-12-31 14:30:00	3	1	N	Week	31	4
2018-07-06	1899-12-31 14:45:00	3	4	N	Week	32	4
2018-07-06	1899-12-31 15:00:00	1	1	N	Week	33	4
2018-07-06	1899-12-31 15:15:00	3	1	N	Week	34	4
2018-07-06	1899-12-31 15:30:00	3	0	N	Week	35	4
2018-07-06	1899-12-31 15:45:00	4	0	N	Week	36	4
2018-07-06	1899-12-31 16:00:00	2	0	N	Week	37	4
2018-07-06	1899-12-31 16:15:00	1	0	N	Week	38	4
2018-07-06	1899-12-31 16:30:00	1	0	N	Week	39	4
2018-07-06	1899-12-31 16:45:00	3	0	N	Week	40	4
2018-07-10	1899-12-31 07:00:00	2	0	N	Week	1	5
2018-07-10	1899-12-31 07:15:00	6	0	N	Week	2	5
2018-07-10	1899-12-31 07:30:00	2	0	N	Week	3	5
2018-07-10	1899-12-31 07:45:00	2	1	N	Week	4	5
2018-07-10	1899-12-31 08:00:00	1	3	N	Week	5	5
2018-07-10	1899-12-31 08:15:00	2	6	N	Week	6	5
2018-07-10	1899-12-31 08:30:00	5	21	Y	Week	7	5
2018-07-10	1899-12-31 08:45:00	10	52	Y	Week	8	5
2018-07-10	1899-12-31 09:00:00	4	3	N	Week	9	5
2018-07-10	1899-12-31 09:15:00	5	3	N	Week	10	5
2018-07-10	1899-12-31 09:30:00	6	7	N	Week	11	5
2018-07-10	1899-12-31 09:45:00	6	9	N	Week	12	5
2018-07-10	1899-12-31 10:00:00	13	42	N	Week	13	5
2018-07-10	1899-12-31 10:15:00	12	17	N	Week	14	5
2018-07-10	1899-12-31 10:30:00	5	21	N	Week	15	5
2018-07-10	1899-12-31 10:45:00	6	19	N	Week	16	5
2018-07-10	1899-12-31 11:00:00	8	20	Y	Week	17	5
2018-07-10	1899-12-31 11:15:00	26	107	Y	Week	18	5
2018-07-10	1899-12-31 11:30:00	18	34	N	Week	19	5
2018-07-10	1899-12-31 11:45:00	6	32	N	Week	20	5
2018-07-10	1899-12-31 12:00:00	11	36	N	Week	21	5
2018-07-10	1899-12-31 12:15:00	9	3	N	Week	22	5
2018-07-10	1899-12-31 12:30:00	33	135	Y	Week	23	5
2018-07-10	1899-12-31 12:45:00	28	163	Y	Week	24	5
2018-07-10	1899-12-31 13:00:00	40	43	Y	Week	25	5
2018-07-10	1899-12-31 13:15:00	17	46	N	Week	26	5
2018-07-10	1899-12-31 13:30:00	3	42	N	Week	27	5
2018-07-10	1899-12-31 13:45:00	5	40	N	Week	28	5
2018-07-10	1899-12-31 14:00:00	4	24	N	Week	29	5
2018-07-10	1899-12-31 14:15:00	2	0	N	Week	30	5
2018-07-10	1899-12-31 14:30:00	1	0	N	Week	31	5
2018-07-10	1899-12-31 14:45:00	0	1	N	Week	32	5
2018-07-10	1899-12-31 15:00:00	1	0	N	Week	33	5
2018-07-10	1899-12-31 15:15:00	5	2	N	Week	34	5
2018-07-10	1899-12-31 15:30:00	2	3	N	Week	35	5
2018-07-10	1899-12-31 15:45:00	2	2	N	Week	36	5
2018-07-10	1899-12-31 16:00:00	2	0	N	Week	37	5
2018-07-10	1899-12-31 16:15:00	3	0	N	Week	38	5
2018-07-10	1899-12-31 16:30:00	1	1	N	Week	39	5
2018-07-10	1899-12-31 16:45:00	2	0	N	Week	40	5
2018-07-12	1899-12-31 07:00:00	8	0	N	Week	1	6
2018-07-12	1899-12-31 07:15:00	11	0	N	Week	2	6
2018-07-12	1899-12-31 07:30:00	9	0	N	Week	3	6
2018-07-12	1899-12-31 07:45:00	11	4	N	Week	4	6
2018-07-12	1899-12-31 08:00:00	11	0	N	Week	5	6
2018-07-12	1899-12-31 08:15:00	8	0	N	Week	6	6
2018-07-12	1899-12-31 08:30:00	13	20	Y	Week	7	6
2018-07-12	1899-12-31 08:45:00	20	30	Y	Week	8	6
2018-07-12	1899-12-31 09:00:00	11	1	N	Week	9	6
2018-07-12	1899-12-31 09:15:00	16	0	N	Week	10	6
2018-07-12	1899-12-31 09:30:00	13	0	N	Week	11	6
2018-07-12	1899-12-31 09:45:00	6	0	N	Week	12	6
2018-07-12	1899-12-31 10:00:00	5	0	N	Week	13	6
2018-07-12	1899-12-31 10:15:00	9	0	N	Week	14	6
2018-07-12	1899-12-31 10:30:00	8	0	N	Week	15	6
2018-07-12	1899-12-31 10:45:00	4	0	N	Week	16	6
2018-07-12	1899-12-31 11:00:00	9	7	Y	Week	17	6
2018-07-12	1899-12-31 11:15:00	33	157	Y	Week	18	6
2018-07-12	1899-12-31 11:30:00	21	0	N	Week	19	6
2018-07-12	1899-12-31 11:45:00	20	0	N	Week	20	6
2018-07-12	1899-12-31 12:00:00	23	0	N	Week	21	6
2018-07-12	1899-12-31 12:15:00	24	1	N	Week	22	6
2018-07-12	1899-12-31 12:30:00	39	133	Y	Week	23	6
2018-07-12	1899-12-31 12:45:00	54	146	Y	Week	24	6
2018-07-12	1899-12-31 13:00:00	27	4	Y	Week	25	6
2018-07-12	1899-12-31 13:15:00	7	8	N	Week	26	6
2018-07-12	1899-12-31 13:30:00	10	6	N	Week	27	6
2018-07-12	1899-12-31 13:45:00	10	0	N	Week	28	6
2018-07-12	1899-12-31 14:00:00	7	2	N	Week	29	6
2018-07-12	1899-12-31 14:15:00	9	0	N	Week	30	6
2018-07-12	1899-12-31 14:30:00	8	0	N	Week	31	6
2018-07-12	1899-12-31 14:45:00	8	7	N	Week	32	6
2018-07-12	1899-12-31 15:00:00	7	3	N	Week	33	6
2018-07-12	1899-12-31 15:15:00	9	3	N	Week	34	6
2018-07-12	1899-12-31 15:30:00	3	2	N	Week	35	6
2018-07-12	1899-12-31 15:45:00	5	1	N	Week	36	6
2018-07-12	1899-12-31 16:00:00	5	1	N	Week	37	6
2018-07-12	1899-12-31 16:15:00	3	0	N	Week	38	6
2018-07-12	1899-12-31 16:30:00	7	0	N	Week	39	6
2018-07-12	1899-12-31 16:45:00	7	0	N	Week	40	6
2018-07-14	1899-12-31 07:00:00	12	0	N	Weekend	1	7
2018-07-14	1899-12-31 07:15:00	12	0	N	Weekend	2	7
2018-07-14	1899-12-31 07:30:00	12	0	N	Weekend	3	7
2018-07-14	1899-12-31 07:45:00	8	0	N	Weekend	4	7
2018-07-14	1899-12-31 08:00:00	5	2	N	Weekend	5	7
2018-07-14	1899-12-31 08:15:00	6	4	N	Weekend	6	7
2018-07-14	1899-12-31 08:30:00	7	0	N	Weekend	7	7
2018-07-14	1899-12-31 08:45:00	18	0	N	Weekend	8	7
2018-07-14	1899-12-31 09:00:00	20	0	N	Weekend	9	7
2018-07-14	1899-12-31 09:15:00	24	0	N	Weekend	10	7
2018-07-14	1899-12-31 09:30:00	24	0	N	Weekend	11	7
2018-07-14	1899-12-31 09:45:00	18	0	N	Weekend	12	7
2018-07-14	1899-12-31 10:00:00	20	0	N	Weekend	13	7
2018-07-14	1899-12-31 10:15:00	12	0	N	Weekend	14	7
2018-07-14	1899-12-31 10:30:00	15	0	N	Weekend	15	7
2018-07-14	1899-12-31 10:45:00	22	0	N	Weekend	16	7
2018-07-14	1899-12-31 11:00:00	20	0	N	Weekend	17	7
2018-07-14	1899-12-31 11:15:00	24	0	N	Weekend	18	7
2018-07-14	1899-12-31 11:30:00	18	0	N	Weekend	19	7
2018-07-14	1899-12-31 11:45:00	16	0	N	Weekend	20	7
2018-07-14	1899-12-31 12:00:00	22	1	N	Weekend	21	7
2018-07-14	1899-12-31 12:15:00	21	4	N	Weekend	22	7
2018-07-14	1899-12-31 12:30:00	17	7	N	Weekend	23	7
2018-07-14	1899-12-31 12:45:00	20	12	N	Weekend	24	7
2018-07-14	1899-12-31 13:00:00	6	20	N	Weekend	25	7
2018-07-14	1899-12-31 13:15:00	9	24	N	Weekend	26	7
2018-07-14	1899-12-31 13:30:00	8	24	N	Weekend	27	7
2018-07-14	1899-12-31 13:45:00	6	24	N	Weekend	28	7
2018-07-14	1899-12-31 14:00:00	9	25	N	Weekend	29	7
2018-07-14	1899-12-31 14:15:00	4	26	N	Weekend	30	7
2018-07-14	1899-12-31 14:30:00	5	25	N	Weekend	31	7
2018-07-14	1899-12-31 14:45:00	2	26	N	Weekend	32	7
2018-07-14	1899-12-31 15:00:00	3	26	N	Weekend	33	7
2018-07-14	1899-12-31 15:15:00	6	25	N	Weekend	34	7
2018-07-14	1899-12-31 15:30:00	1	25	N	Weekend	35	7
2018-07-14	1899-12-31 15:45:00	0	26	N	Weekend	36	7
2018-07-14	1899-12-31 16:00:00	0	29	N	Weekend	37	7
2018-07-14	1899-12-31 16:15:00	0	28	N	Weekend	38	7
2018-07-14	1899-12-31 16:30:00	1	26	N	Weekend	39	7
2018-07-14	1899-12-31 16:45:00	0	27	N	Weekend	40	7
