# Supplementary material for: Urban gulls adapt foraging schedule to human-activity patterns
Source: Ibis (Lond 1859). Author manuscript; Available in PMC 2021 Jan 1. (PMC7116490; doi:10.1111/ibi.12892)
Supplement: Data Set S1-1 [file EMS104399-supplement-Data_Set_S1_1.xls]

## Sheet: Supplementary Dataset 1
date	time	gullsTotal	peopleTotal	food	weekday	timeF	dateF
2018-06-18	1899-12-31 04:15:00	34	0	N	Monday	1	1
2018-06-18	1899-12-31 04:30:00	21	0	N	Monday	2	1
2018-06-18	1899-12-31 04:45:00	0	0	N	Monday	3	1
2018-06-18	1899-12-31 05:00:00	0	0	N	Monday	4	1
2018-06-18	1899-12-31 05:15:00	0	0	N	Monday	5	1
2018-06-18	1899-12-31 05:30:00	0	2	N	Monday	6	1
2018-06-18	1899-12-31 05:45:00	0	2	N	Monday	7	1
2018-06-18	1899-12-31 06:00:00	0	0	N	Monday	8	1
2018-06-18	1899-12-31 06:15:00	0	1	N	Monday	9	1
2018-06-18	1899-12-31 06:30:00	0	9	N	Monday	10	1
2018-06-18	1899-12-31 06:45:00	0	14	N	Monday	11	1
2018-06-18	1899-12-31 07:00:00	0	11	N	Monday	12	1
2018-06-18	1899-12-31 07:15:00	0	13	N	Monday	13	1
2018-06-18	1899-12-31 07:30:00	0	7	N	Monday	14	1
2018-06-18	1899-12-31 07:45:00	0	11	N	Monday	15	1
2018-06-18	1899-12-31 08:00:00	0	4	N	Monday	16	1
2018-06-18	1899-12-31 08:15:00	0	6	N	Monday	17	1
2018-06-18	1899-12-31 08:30:00	0	17	N	Monday	18	1
2018-06-18	1899-12-31 08:45:00	0	26	N	Monday	19	1
2018-06-18	1899-12-31 09:00:00	0	11	N	Monday	20	1
2018-06-18	1899-12-31 09:15:00	0	13	N	Monday	21	1
2018-06-18	1899-12-31 09:30:00	0	19	N	Monday	22	1
2018-06-18	1899-12-31 09:45:00	0	20	N	Monday	23	1
2018-06-18	1899-12-31 10:00:00	0	18	N	Monday	24	1
2018-06-18	1899-12-31 10:15:00	0	25	N	Monday	25	1
2018-06-18	1899-12-31 10:30:00	0	25	N	Monday	26	1
2018-06-18	1899-12-31 10:45:00	0	8	N	Monday	27	1
2018-06-18	1899-12-31 11:00:00	0	18	N	Monday	28	1
2018-06-18	1899-12-31 11:15:00	1	19	N	Monday	29	1
2018-06-18	1899-12-31 11:30:00	2	10	N	Monday	30	1
2018-06-18	1899-12-31 11:45:00	5	14	N	Monday	31	1
2018-06-18	1899-12-31 12:00:00	7	10	N	Monday	32	1
2018-06-18	1899-12-31 12:15:00	0	15	N	Monday	33	1
2018-06-18	1899-12-31 12:30:00	0	20	Y	Monday	34	1
2018-06-18	1899-12-31 12:45:00	0	14	N	Monday	35	1
2018-06-18	1899-12-31 13:00:00	0	14	N	Monday	36	1
2018-06-18	1899-12-31 13:15:00	0	14	N	Monday	37	1
2018-06-18	1899-12-31 13:30:00	1	22	N	Monday	38	1
2018-06-18	1899-12-31 13:45:00	0	16	N	Monday	39	1
2018-06-18	1899-12-31 14:00:00	0	16	Y	Monday	40	1
2018-06-18	1899-12-31 14:15:00	0	19	Y	Monday	41	1
2018-06-18	1899-12-31 14:30:00	0	23	N	Monday	42	1
2018-06-18	1899-12-31 14:45:00	0	21	N	Monday	43	1
2018-06-18	1899-12-31 15:00:00	0	27	N	Monday	44	1
2018-06-18	1899-12-31 15:15:00	0	27	N	Monday	45	1
2018-06-18	1899-12-31 15:30:00	0	27	N	Monday	46	1
2018-06-18	1899-12-31 15:45:00	0	18	N	Monday	47	1
2018-06-20	1899-12-31 04:15:00	23	0	N	Wednesday	1	2
2018-06-20	1899-12-31 04:30:00	0	1	N	Wednesday	2	2
2018-06-20	1899-12-31 04:45:00	0	0	N	Wednesday	3	2
2018-06-20	1899-12-31 05:00:00	1	0	N	Wednesday	4	2
2018-06-20	1899-12-31 05:15:00	0	0	N	Wednesday	5	2
2018-06-20	1899-12-31 05:30:00	0	2	N	Wednesday	6	2
2018-06-20	1899-12-31 05:45:00	0	0	N	Wednesday	7	2
2018-06-20	1899-12-31 06:00:00	0	2	N	Wednesday	8	2
2018-06-20	1899-12-31 06:15:00	0	3	N	Wednesday	9	2
2018-06-20	1899-12-31 06:30:00	0	17	N	Wednesday	10	2
2018-06-20	1899-12-31 06:45:00	0	17	N	Wednesday	11	2
2018-06-20	1899-12-31 07:00:00	0	22	N	Wednesday	12	2
2018-06-20	1899-12-31 07:15:00	0	25	N	Wednesday	13	2
2018-06-20	1899-12-31 07:30:00	0	20	N	Wednesday	14	2
2018-06-20	1899-12-31 07:45:00	0	8	N	Wednesday	15	2
2018-06-20	1899-12-31 08:00:00	0	7	N	Wednesday	16	2
2018-06-20	1899-12-31 08:15:00	1	4	N	Wednesday	17	2
2018-06-20	1899-12-31 08:30:00	0	24	N	Wednesday	18	2
2018-06-20	1899-12-31 08:45:00	0	28	N	Wednesday	19	2
2018-06-20	1899-12-31 09:00:00	0	21	N	Wednesday	20	2
2018-06-20	1899-12-31 09:15:00	0	13	N	Wednesday	21	2
2018-06-20	1899-12-31 09:30:00	0	18	N	Wednesday	22	2
2018-06-20	1899-12-31 09:45:00	0	20	N	Wednesday	23	2
2018-06-20	1899-12-31 10:00:00	0	13	N	Wednesday	24	2
2018-06-20	1899-12-31 10:15:00	0	16	N	Wednesday	25	2
2018-06-20	1899-12-31 10:30:00	0	12	N	Wednesday	26	2
2018-06-20	1899-12-31 10:45:00	0	3	N	Wednesday	27	2
2018-06-20	1899-12-31 11:00:00	0	11	N	Wednesday	28	2
2018-06-20	1899-12-31 11:15:00	0	12	N	Wednesday	29	2
2018-06-20	1899-12-31 11:30:00	0	17	N	Wednesday	30	2
2018-06-20	1899-12-31 11:45:00	0	21	Y	Wednesday	31	2
2018-06-20	1899-12-31 12:00:00	0	11	Y	Wednesday	32	2
2018-06-20	1899-12-31 12:15:00	0	13	N	Wednesday	33	2
2018-06-20	1899-12-31 12:30:00	0	10	N	Wednesday	34	2
2018-06-20	1899-12-31 12:45:00	0	13	N	Wednesday	35	2
2018-06-20	1899-12-31 13:00:00	0	25	N	Wednesday	36	2
2018-06-20	1899-12-31 13:15:00	0	11	N	Wednesday	37	2
2018-06-20	1899-12-31 13:30:00	1	8	N	Wednesday	38	2
2018-06-20	1899-12-31 13:45:00	1	4	N	Wednesday	39	2
2018-06-20	1899-12-31 14:00:00	1	22	N	Wednesday	40	2
2018-06-20	1899-12-31 14:15:00	0	18	N	Wednesday	41	2
2018-06-20	1899-12-31 14:30:00	0	18	N	Wednesday	42	2
2018-06-20	1899-12-31 14:45:00	1	19	N	Wednesday	43	2
2018-06-20	1899-12-31 15:00:00	1	17	N	Wednesday	44	2
2018-06-20	1899-12-31 15:15:00	0	14	N	Wednesday	45	2
2018-06-20	1899-12-31 15:30:00	0	13	N	Wednesday	46	2
2018-06-20	1899-12-31 15:45:00	0	17	N	Wednesday	47	2
2018-06-25	1899-12-31 04:15:00	23	0	N	Monday	1	3
2018-06-25	1899-12-31 04:30:00	17	0	N	Monday	2	3
2018-06-25	1899-12-31 04:45:00	10	0	N	Monday	3	3
2018-06-25	1899-12-31 05:00:00	13	0	N	Monday	4	3
2018-06-25	1899-12-31 05:15:00	2	1	N	Monday	5	3
2018-06-25	1899-12-31 05:30:00	5	3	N	Monday	6	3
2018-06-25	1899-12-31 05:45:00	6	1	N	Monday	7	3
2018-06-25	1899-12-31 06:00:00	4	2	N	Monday	8	3
2018-06-25	1899-12-31 06:15:00	3	0	N	Monday	9	3
2018-06-25	1899-12-31 06:30:00	3	15	N	Monday	10	3
2018-06-25	1899-12-31 06:45:00	2	14	N	Monday	11	3
2018-06-25	1899-12-31 07:00:00	2	17	N	Monday	12	3
2018-06-25	1899-12-31 07:15:00	1	20	N	Monday	13	3
2018-06-25	1899-12-31 07:30:00	0	11	N	Monday	14	3
2018-06-25	1899-12-31 07:45:00	0	14	N	Monday	15	3
2018-06-25	1899-12-31 08:00:00	0	9	N	Monday	16	3
2018-06-25	1899-12-31 08:15:00	0	12	N	Monday	17	3
2018-06-25	1899-12-31 08:30:00	0	16	N	Monday	18	3
2018-06-25	1899-12-31 08:45:00	0	33	N	Monday	19	3
2018-06-25	1899-12-31 09:00:00	0	24	N	Monday	20	3
2018-06-25	1899-12-31 09:15:00	0	17	N	Monday	21	3
2018-06-25	1899-12-31 09:30:00	0	21	N	Monday	22	3
2018-06-25	1899-12-31 09:45:00	0	24	N	Monday	23	3
2018-06-25	1899-12-31 10:00:00	0	22	N	Monday	24	3
2018-06-25	1899-12-31 10:15:00	0	24	N	Monday	25	3
2018-06-25	1899-12-31 10:30:00	1	17	N	Monday	26	3
2018-06-25	1899-12-31 10:45:00	0	14	N	Monday	27	3
2018-06-25	1899-12-31 11:00:00	0	14	N	Monday	28	3
2018-06-25	1899-12-31 11:15:00	0	12	N	Monday	29	3
2018-06-25	1899-12-31 11:30:00	0	17	N	Monday	30	3
2018-06-25	1899-12-31 11:45:00	0	21	N	Monday	31	3
2018-06-25	1899-12-31 12:00:00	0	15	N	Monday	32	3
2018-06-25	1899-12-31 12:15:00	0	27	N	Monday	33	3
2018-06-25	1899-12-31 12:30:00	0	23	N	Monday	34	3
2018-06-25	1899-12-31 12:45:00	0	32	N	Monday	35	3
2018-06-25	1899-12-31 13:00:00	0	38	N	Monday	36	3
2018-06-25	1899-12-31 13:15:00	0	40	N	Monday	37	3
2018-06-25	1899-12-31 13:30:00	0	37	N	Monday	38	3
2018-06-25	1899-12-31 13:45:00	0	50	N	Monday	39	3
2018-06-25	1899-12-31 14:00:00	0	36	N	Monday	40	3
2018-06-25	1899-12-31 14:15:00	0	45	N	Monday	41	3
2018-06-25	1899-12-31 14:30:00	0	50	Y	Monday	42	3
2018-06-25	1899-12-31 15:15:00	0	69	N	Monday	45	3
2018-06-25	1899-12-31 15:30:00	0	64	N	Monday	46	3
2018-06-25	1899-12-31 15:45:00	0	69	N	Monday	47	3
2018-06-30	1899-12-31 04:15:00	21	0	N	Saturday	1	4
2018-06-30	1899-12-31 04:30:00	21	2	N	Saturday	2	4
2018-06-30	1899-12-31 04:45:00	8	0	N	Saturday	3	4
2018-06-30	1899-12-31 05:00:00	7	0	N	Saturday	4	4
2018-06-30	1899-12-31 05:15:00	9	0	N	Saturday	5	4
2018-06-30	1899-12-31 05:30:00	8	0	N	Saturday	6	4
2018-06-30	1899-12-31 05:45:00	5	0	N	Saturday	7	4
2018-06-30	1899-12-31 06:00:00	4	0	N	Saturday	8	4
2018-06-30	1899-12-31 06:15:00	1	1	N	Saturday	9	4
2018-06-30	1899-12-31 06:30:00	1	5	N	Saturday	10	4
2018-06-30	1899-12-31 06:45:00	0	14	N	Saturday	11	4
2018-06-30	1899-12-31 07:00:00	0	13	N	Saturday	12	4
2018-06-30	1899-12-31 07:15:00	0	9	N	Saturday	13	4
2018-06-30	1899-12-31 07:30:00	0	16	N	Saturday	14	4
2018-06-30	1899-12-31 07:45:00	0	23	N	Saturday	15	4
2018-06-30	1899-12-31 08:00:00	0	20	N	Saturday	16	4
2018-06-30	1899-12-31 08:15:00	0	23	N	Saturday	17	4
2018-06-30	1899-12-31 08:30:00	0	36	N	Saturday	18	4
2018-06-30	1899-12-31 08:45:00	0	45	N	Saturday	19	4
2018-06-30	1899-12-31 09:00:00	0	66	N	Saturday	20	4
2018-06-30	1899-12-31 09:15:00	0	88	N	Saturday	21	4
2018-06-30	1899-12-31 09:30:00	0	98	N	Saturday	22	4
2018-06-30	1899-12-31 09:45:00	0	87	N	Saturday	23	4
2018-06-30	1899-12-31 10:00:00	0	113	N	Saturday	24	4
2018-06-30	1899-12-31 10:15:00	0	277	N	Saturday	25	4
2018-06-30	1899-12-31 10:30:00	0	354	N	Saturday	26	4
2018-06-30	1899-12-31 11:00:00	0	233	N	Saturday	28	4
2018-06-30	1899-12-31 11:15:00	0	391	N	Saturday	29	4
2018-06-30	1899-12-31 11:30:00	0	475	N	Saturday	30	4
2018-06-30	1899-12-31 11:45:00	0	479	N	Saturday	31	4
2018-06-30	1899-12-31 12:00:00	0	475	N	Saturday	32	4
2018-06-30	1899-12-31 12:15:00	0	403	N	Saturday	33	4
2018-06-30	1899-12-31 12:30:00	0	256	Y	Saturday	34	4
2018-06-30	1899-12-31 12:45:00	0	207	Y	Saturday	35	4
2018-06-30	1899-12-31 13:00:00	0	176	N	Saturday	36	4
2018-06-30	1899-12-31 13:15:00	0	184	N	Saturday	37	4
2018-06-30	1899-12-31 13:30:00	0	188	Y	Saturday	38	4
2018-06-30	1899-12-31 13:45:00	0	154	Y	Saturday	39	4
2018-06-30	1899-12-31 14:00:00	0	171	Y	Saturday	40	4
2018-06-30	1899-12-31 14:15:00	0	176	Y	Saturday	41	4
2018-06-30	1899-12-31 14:30:00	4	182	Y	Saturday	42	4
2018-06-30	1899-12-31 14:45:00	5	180	Y	Saturday	43	4
2018-06-30	1899-12-31 15:00:00	0	179	Y	Saturday	44	4
2018-06-30	1899-12-31 15:15:00	0	201	Y	Saturday	45	4
2018-06-30	1899-12-31 15:30:00	0	193	Y	Saturday	46	4
2018-06-30	1899-12-31 15:45:00	0	230	Y	Saturday	47	4
2018-07-05	1899-12-31 04:15:00	52	0	N	Thursday	1	5
2018-07-05	1899-12-31 04:30:00	49	0	N	Thursday	2	5
2018-07-05	1899-12-31 04:45:00	0	0	N	Thursday	3	5
2018-07-05	1899-12-31 05:00:00	19	0	N	Thursday	4	5
2018-07-05	1899-12-31 05:15:00	0	1	N	Thursday	5	5
2018-07-05	1899-12-31 05:30:00	0	5	N	Thursday	6	5
2018-07-05	1899-12-31 05:45:00	0	5	N	Thursday	7	5
2018-07-05	1899-12-31 06:00:00	0	10	N	Thursday	8	5
2018-07-05	1899-12-31 06:15:00	0	1	N	Thursday	9	5
2018-07-05	1899-12-31 06:30:00	0	6	N	Thursday	10	5
2018-07-05	1899-12-31 06:45:00	0	7	N	Thursday	11	5
2018-07-05	1899-12-31 07:00:00	0	9	N	Thursday	12	5
2018-07-05	1899-12-31 07:15:00	0	7	N	Thursday	13	5
2018-07-05	1899-12-31 07:30:00	0	14	N	Thursday	14	5
2018-07-05	1899-12-31 07:45:00	0	17	N	Thursday	15	5
2018-07-05	1899-12-31 08:00:00	0	18	N	Thursday	16	5
2018-07-05	1899-12-31 08:15:00	0	20	N	Thursday	17	5
2018-07-05	1899-12-31 08:30:00	0	18	N	Thursday	18	5
2018-07-05	1899-12-31 08:45:00	0	29	N	Thursday	19	5
2018-07-05	1899-12-31 09:00:00	0	23	N	Thursday	20	5
2018-07-05	1899-12-31 09:15:00	0	28	N	Thursday	21	5
2018-07-05	1899-12-31 09:30:00	0	28	N	Thursday	22	5
2018-07-05	1899-12-31 09:45:00	0	31	N	Thursday	23	5
2018-07-05	1899-12-31 10:00:00	0	66	N	Thursday	24	5
2018-07-05	1899-12-31 10:15:00	0	54	N	Thursday	25	5
2018-07-05	1899-12-31 10:30:00	0	47	N	Thursday	26	5
2018-07-05	1899-12-31 10:45:00	0	55	N	Thursday	27	5
2018-07-05	1899-12-31 11:00:00	0	60	N	Thursday	28	5
2018-07-05	1899-12-31 11:15:00	0	59	N	Thursday	29	5
2018-07-05	1899-12-31 11:30:00	0	59	N	Thursday	30	5
2018-07-05	1899-12-31 11:45:00	0	59	Y	Thursday	31	5
2018-07-05	1899-12-31 12:00:00	0	62	Y	Thursday	32	5
2018-07-05	1899-12-31 12:15:00	0	71	N	Thursday	33	5
2018-07-05	1899-12-31 12:30:00	0	82	N	Thursday	34	5
2018-07-05	1899-12-31 12:45:00	0	143	Y	Thursday	35	5
2018-07-05	1899-12-31 13:00:00	0	131	Y	Thursday	36	5
2018-07-05	1899-12-31 13:15:00	0	155	Y	Thursday	37	5
2018-07-05	1899-12-31 13:30:00	0	163	Y	Thursday	38	5
2018-07-05	1899-12-31 13:45:00	0	180	Y	Thursday	39	5
2018-07-05	1899-12-31 14:00:00	0	161	Y	Thursday	40	5
2018-07-05	1899-12-31 14:15:00	0	138	Y	Thursday	41	5
2018-07-05	1899-12-31 14:30:00	0	145	Y	Thursday	42	5
2018-07-05	1899-12-31 14:45:00	0	136	Y	Thursday	43	5
2018-07-05	1899-12-31 15:00:00	0	80	Y	Thursday	44	5
2018-07-05	1899-12-31 15:15:00	0	59	Y	Thursday	45	5
2018-07-05	1899-12-31 15:30:00	0	56	Y	Thursday	46	5
2018-07-05	1899-12-31 15:45:00	0	51	Y	Thursday	47	5
2018-07-07	1899-12-31 04:15:00	60	2	N	Saturday	1	6
2018-07-07	1899-12-31 04:30:00	82	0	N	Saturday	2	6
2018-07-07	1899-12-31 04:45:00	0	0	N	Saturday	3	6
2018-07-07	1899-12-31 05:00:00	6	0	N	Saturday	4	6
2018-07-07	1899-12-31 05:15:00	0	1	N	Saturday	5	6
2018-07-07	1899-12-31 05:30:00	0	1	N	Saturday	6	6
2018-07-07	1899-12-31 05:45:00	0	2	N	Saturday	7	6
2018-07-07	1899-12-31 06:00:00	1	1	N	Saturday	8	6
2018-07-07	1899-12-31 06:15:00	0	2	N	Saturday	9	6
2018-07-07	1899-12-31 06:30:00	0	1	N	Saturday	10	6
2018-07-07	1899-12-31 06:45:00	0	1	N	Saturday	11	6
2018-07-07	1899-12-31 07:00:00	0	7	N	Saturday	12	6
2018-07-07	1899-12-31 07:15:00	0	14	N	Saturday	13	6
2018-07-07	1899-12-31 07:30:00	0	15	N	Saturday	14	6
2018-07-07	1899-12-31 07:45:00	0	9	N	Saturday	15	6
2018-07-07	1899-12-31 08:00:00	0	16	N	Saturday	16	6
2018-07-07	1899-12-31 08:15:00	0	15	N	Saturday	17	6
2018-07-07	1899-12-31 08:30:00	0	23	N	Saturday	18	6
2018-07-07	1899-12-31 08:45:00	0	18	N	Saturday	19	6
2018-07-07	1899-12-31 09:00:00	0	19	N	Saturday	20	6
2018-07-07	1899-12-31 09:15:00	0	44	N	Saturday	21	6
2018-07-07	1899-12-31 09:30:00	0	30	N	Saturday	22	6
2018-07-07	1899-12-31 09:45:00	0	49	N	Saturday	23	6
2018-07-07	1899-12-31 10:00:00	0	97	N	Saturday	24	6
2018-07-07	1899-12-31 10:15:00	0	115	Y	Saturday	25	6
2018-07-07	1899-12-31 10:30:00	0	95	N	Saturday	26	6
2018-07-07	1899-12-31 10:45:00	0	104	Y	Saturday	27	6
2018-07-07	1899-12-31 11:00:00	0	77	N	Saturday	28	6
2018-07-07	1899-12-31 11:15:00	0	69	N	Saturday	29	6
2018-07-07	1899-12-31 11:30:00	0	67	N	Saturday	30	6
2018-07-07	1899-12-31 11:45:00	0	61	Y	Saturday	31	6
2018-07-07	1899-12-31 12:00:00	0	62	Y	Saturday	32	6
2018-07-07	1899-12-31 12:15:00	0	55	Y	Saturday	33	6
2018-07-07	1899-12-31 12:30:00	0	72	Y	Saturday	34	6
2018-07-07	1899-12-31 12:45:00	0	71	Y	Saturday	35	6
2018-07-07	1899-12-31 13:00:00	0	75	Y	Saturday	36	6
2018-07-07	1899-12-31 13:15:00	0	81	Y	Saturday	37	6
2018-07-07	1899-12-31 13:30:00	0	86	Y	Saturday	38	6
2018-07-07	1899-12-31 13:45:00	0	109	Y	Saturday	39	6
2018-07-07	1899-12-31 14:00:00	0	105	Y	Saturday	40	6
2018-07-07	1899-12-31 14:15:00	0	99	Y	Saturday	41	6
2018-07-07	1899-12-31 14:30:00	0	83	Y	Saturday	42	6
2018-07-07	1899-12-31 14:45:00	0	47	Y	Saturday	43	6
2018-07-07	1899-12-31 15:00:00	0	31	Y	Saturday	44	6
2018-07-07	1899-12-31 15:15:00	0	31	Y	Saturday	45	6
2018-07-07	1899-12-31 15:30:00	0	27	Y	Saturday	46	6
2018-07-07	1899-12-31 15:45:00	0	39	Y	Saturday	47	6
2018-07-11	1899-12-31 04:15:00	18	0	N	Wednesday	1	7
2018-07-11	1899-12-31 04:30:00	45	0	N	Wednesday	2	7
2018-07-11	1899-12-31 04:45:00	51	0	N	Wednesday	3	7
2018-07-11	1899-12-31 05:00:00	26	0	N	Wednesday	4	7
2018-07-11	1899-12-31 05:15:00	18	0	N	Wednesday	5	7
2018-07-11	1899-12-31 05:30:00	15	1	N	Wednesday	6	7
2018-07-11	1899-12-31 05:45:00	10	0	N	Wednesday	7	7
2018-07-11	1899-12-31 06:00:00	15	3	N	Wednesday	8	7
2018-07-11	1899-12-31 06:15:00	13	2	N	Wednesday	9	7
2018-07-11	1899-12-31 06:30:00	2	7	N	Wednesday	10	7
2018-07-11	1899-12-31 06:45:00	1	8	N	Wednesday	11	7
2018-07-11	1899-12-31 07:00:00	1	10	N	Wednesday	12	7
2018-07-11	1899-12-31 07:15:00	0	13	N	Wednesday	13	7
2018-07-11	1899-12-31 07:30:00	0	9	N	Wednesday	14	7
2018-07-11	1899-12-31 07:45:00	0	11	N	Wednesday	15	7
2018-07-11	1899-12-31 08:00:00	0	18	N	Wednesday	16	7
2018-07-11	1899-12-31 08:15:00	0	23	N	Wednesday	17	7
2018-07-11	1899-12-31 08:30:00	0	20	N	Wednesday	18	7
2018-07-11	1899-12-31 08:45:00	0	23	N	Wednesday	19	7
2018-07-11	1899-12-31 09:00:00	0	13	N	Wednesday	20	7
2018-07-11	1899-12-31 09:15:00	0	16	N	Wednesday	21	7
2018-07-11	1899-12-31 09:30:00	0	16	N	Wednesday	22	7
2018-07-11	1899-12-31 09:45:00	0	24	N	Wednesday	23	7
2018-07-11	1899-12-31 10:00:00	0	14	N	Wednesday	24	7
2018-07-11	1899-12-31 10:15:00	0	14	N	Wednesday	25	7
2018-07-11	1899-12-31 10:30:00	0	22	N	Wednesday	26	7
2018-07-11	1899-12-31 10:45:00	0	14	N	Wednesday	27	7
2018-07-11	1899-12-31 11:00:00	0	21	N	Wednesday	28	7
2018-07-11	1899-12-31 11:15:00	0	29	N	Wednesday	29	7
2018-07-11	1899-12-31 11:30:00	0	43	N	Wednesday	30	7
2018-07-11	1899-12-31 11:45:00	0	37	N	Wednesday	31	7
2018-07-11	1899-12-31 12:00:00	0	42	N	Wednesday	32	7
2018-07-11	1899-12-31 12:15:00	0	50	N	Wednesday	33	7
2018-07-11	1899-12-31 12:30:00	0	37	N	Wednesday	34	7
2018-07-11	1899-12-31 12:45:00	0	36	N	Wednesday	35	7
2018-07-11	1899-12-31 13:00:00	0	39	N	Wednesday	36	7
2018-07-11	1899-12-31 13:15:00	0	34	N	Wednesday	37	7
2018-07-11	1899-12-31 13:30:00	0	91	N	Wednesday	38	7
2018-07-11	1899-12-31 13:45:00	0	106	N	Wednesday	39	7
2018-07-11	1899-12-31 14:00:00	0	117	N	Wednesday	40	7
2018-07-11	1899-12-31 14:15:00	0	61	N	Wednesday	41	7
2018-07-11	1899-12-31 14:30:00	0	72	N	Wednesday	42	7
2018-07-11	1899-12-31 14:45:00	0	68	N	Wednesday	43	7
2018-07-11	1899-12-31 15:00:00	0	37	N	Wednesday	44	7
2018-07-11	1899-12-31 15:15:00	0	37	N	Wednesday	45	7
2018-07-11	1899-12-31 15:30:00	0	45	N	Wednesday	46	7
2018-07-11	1899-12-31 15:45:00	0	29	N	Wednesday	47	7
