# Supplementary material for: Urban gulls adapt foraging schedule to human-activity patterns
Source: Ibis (Lond 1859). Author manuscript; Available in PMC 2021 Jan 1. (PMC7116490; doi:10.1111/ibi.12892)
Supplement: Data Set S1-3 [file EMS104399-supplement-Data_Set_S1_3.xls]

## Sheet: Supplementary Dataset 3
date	time	gullsRoof	gullsPile	gullsTotal	percentagePile	activityLevelF	weekday	timeSinceUnloadF	timeF	dateF
2018-06-21	1899-12-31 06:00:00	18	15	33	0.454545	337.5	Week	NoUnload	1	1
2018-06-21	1899-12-31 06:15:00	25	18	43	0.418605	337.5	Week	NoUnload	2	1
2018-06-21	1899-12-31 06:30:00	38	22	60	0.366667	337.5	Week	NoUnload	3	1
2018-06-21	1899-12-31 07:00:00	46	25	71	0.352113	337.5	Week	NoUnload	5	1
2018-06-21	1899-12-31 07:15:00	121	0	121	0	337.5	Week	NoUnload	6	1
2018-06-21	1899-12-31 07:30:00	107	7	114	0.0614035	337.5	Week	NoUnload	7	1
2018-06-21	1899-12-31 07:45:00	132	0	132	0	0	Week	NoUnload	8	1
2018-06-21	1899-12-31 08:00:00	89	23	112	0.205357	0	Week	NoUnload	9	1
2018-06-21	1899-12-31 08:15:00	108	52	160	0.325	0	Week	ExtraShort	10	1
2018-06-21	1899-12-31 08:30:00	65	46	111	0.414414	0	Week	Medium	11	1
2018-06-21	1899-12-31 08:45:00	113	18	131	0.137405	0	Week	Long	12	1
2018-06-21	1899-12-31 09:00:00	110	0	110	0	0	Week	ExtraExtraLong	13	1
2018-06-21	1899-12-31 09:15:00	112	0	112	0	0	Week	NoUnload	14	1
2018-06-21	1899-12-31 09:30:00	64	80	144	0.555556	0	Week	Short	15	1
2018-06-21	1899-12-31 09:45:00	49	92	141	0.652482	0	Week	Medium	16	1
2018-06-21	1899-12-31 10:00:00	91	11	102	0.107843	0	Week	ExtraLong	17	1
2018-06-21	1899-12-31 10:15:00	116	0	116	0	0	Week	ExtraExtraLong	18	1
2018-06-21	1899-12-31 10:30:00	88	21	109	0.192661	0	Week	NoUnload	19	1
2018-06-21	1899-12-31 10:45:00	81	16	97	0.164948	0	Week	NoUnload	20	1
2018-06-21	1899-12-31 11:00:00	82	0	82	0	0	Week	NoUnload	21	1
2018-06-21	1899-12-31 11:15:00	98	2	100	0.02	0	Week	NoUnload	22	1
2018-06-21	1899-12-31 11:30:00	91	0	91	0	0	Week	NoUnload	23	1
2018-06-21	1899-12-31 11:45:00	75	14	89	0.157303	0	Week	NoUnload	24	1
2018-06-21	1899-12-31 12:00:00	46	25	71	0.352113	0	Week	NoUnload	25	1
2018-06-21	1899-12-31 12:15:00	77	0	77	0	0	Week	ExtraShort	26	1
2018-06-21	1899-12-31 12:30:00	22	95	117	0.811966	0	Week	Short	27	1
2018-06-21	1899-12-31 12:45:00	48	59	107	0.551402	0	Week	ExtraShort	28	1
2018-06-21	1899-12-31 13:00:00	93	69	162	0.425926	0	Week	Medium	29	1
2018-06-21	1899-12-31 13:15:00	143	0	143	0	0	Week	Long	30	1
2018-06-21	1899-12-31 13:30:00	45	90	135	0.666667	0	Week	Short	31	1
2018-06-21	1899-12-31 13:45:00	48	72	120	0.6	0	Week	Medium	32	1
2018-06-21	1899-12-31 14:00:00	71	48	119	0.403361	0	Week	ExtraShort	33	1
2018-06-21	1899-12-31 14:15:00	120	55	175	0.314286	0	Week	Medium	34	1
2018-06-21	1899-12-31 14:30:00	121	89	210	0.42381	0	Week	ExtraShort	35	1
2018-06-21	1899-12-31 14:45:00	148	47	195	0.241026	0	Week	Short	36	1
2018-06-21	1899-12-31 15:00:00	157	0	157	0	0	Week	Medium	37	1
2018-06-21	1899-12-31 15:15:00	207	15	222	0.0675676	0	Week	ExtraLong	38	1
2018-06-21	1899-12-31 16:00:00	85	47	132	0.356061	0	Week	Medium	41	1
2018-06-21	1899-12-31 16:15:00	70	52	122	0.42623	0	Week	ExtraLong	42	1
2018-06-21	1899-12-31 16:30:00	38	52	90	0.577778	0	Week	ExtraExtraLong	43	1
2018-06-21	1899-12-31 17:00:00	0	0	0	0	0	Week	NoUnload	45	1
2018-06-21	1899-12-31 17:15:00	7	0	7	0	0	Week	NoUnload	46	1
2018-06-21	1899-12-31 17:30:00	23	5	28	0.178571	0	Week	NoUnload	47	1
2018-06-21	1899-12-31 17:45:00	12	2	14	0.142857	0	Week	NoUnload	48	1
2018-06-26	1899-12-31 06:00:00	53	7	60	0.116667	67.5	Week	NoUnload	1	2
2018-06-26	1899-12-31 06:15:00	34	55	89	0.617978	67.5	Week	NoUnload	2	2
2018-06-26	1899-12-31 06:30:00	31	53	84	0.630952	67.5	Week	NoUnload	3	2
2018-06-26	1899-12-31 06:45:00	26	68	94	0.723404	45	Week	NoUnload	4	2
2018-06-26	1899-12-31 07:00:00	61	47	108	0.435185	45	Week	NoUnload	5	2
2018-06-26	1899-12-31 07:15:00	123	0	123	0	45	Week	NoUnload	6	2
2018-06-26	1899-12-31 07:30:00	174	12	186	0.0645161	45	Week	NoUnload	7	2
2018-06-26	1899-12-31 07:45:00	173	7	180	0.0388889	45	Week	NoUnload	8	2
2018-06-26	1899-12-31 08:00:00	144	25	169	0.147929	45	Week	NoUnload	9	2
2018-06-26	1899-12-31 08:15:00	147	0	147	0	45	Week	NoUnload	10	2
2018-06-26	1899-12-31 08:30:00	73	90	163	0.552147	45	Week	ExtraShort	11	2
2018-06-26	1899-12-31 08:45:00	59	89	148	0.601351	67.5	Week	Medium	12	2
2018-06-26	1899-12-31 09:00:00	54	74	128	0.578125	67.5	Week	Long	13	2
2018-06-26	1899-12-31 09:15:00	102	18	120	0.15	67.5	Week	ExtraShort	14	2
2018-06-26	1899-12-31 09:30:00	123	0	123	0	67.5	Week	Short	15	2
2018-06-26	1899-12-31 09:45:00	84	0	84	0	67.5	Week	Medium	16	2
2018-06-26	1899-12-31 10:00:00	81	60	141	0.425532	67.5	Week	ExtraLong	17	2
2018-06-26	1899-12-31 10:15:00	114	35	149	0.234899	67.5	Week	NoUnload	18	2
2018-06-26	1899-12-31 10:30:00	96	75	171	0.438596	67.5	Week	Short	19	2
2018-06-26	1899-12-31 10:45:00	104	69	173	0.398844	67.5	Week	Short	20	2
2018-06-26	1899-12-31 11:00:00	92	0	92	0	67.5	Week	ExtraShort	21	2
2018-06-26	1899-12-31 11:15:00	95	55	150	0.366667	67.5	Week	Medium	22	2
2018-06-26	1899-12-31 11:30:00	130	7	137	0.0510949	67.5	Week	ExtraShort	23	2
2018-06-26	1899-12-31 11:45:00	139	15	154	0.0974026	90	Week	ExtraShort	24	2
2018-06-26	1899-12-31 12:00:00	69	98	167	0.586826	90	Week	Medium	25	2
2018-06-26	1899-12-31 12:15:00	27	76	103	0.737864	90	Week	Long	26	2
2018-06-26	1899-12-31 12:30:00	30	49	79	0.620253	90	Week	ExtraExtraLong	27	2
2018-06-26	1899-12-31 13:00:00	56	0	56	0	45	Week	NoUnload	29	2
2018-06-26	1899-12-31 13:15:00	106	42	148	0.283784	45	Week	NoUnload	30	2
2018-06-26	1899-12-31 13:30:00	119	70	189	0.37037	45	Week	ExtraShort	31	2
2018-06-26	1899-12-31 13:45:00	103	59	162	0.364198	67.5	Week	ExtraShort	32	2
2018-06-26	1899-12-31 14:00:00	37	52	89	0.58427	67.5	Week	ExtraShort	33	2
2018-06-26	1899-12-31 14:15:00	50	80	130	0.615385	67.5	Week	ExtraShort	34	2
2018-06-26	1899-12-31 14:30:00	55	65	120	0.541667	67.5	Week	Short	35	2
2018-06-26	1899-12-31 14:45:00	63	1	64	0.015625	45	Week	Medium	36	2
2018-06-26	1899-12-31 15:00:00	60	0	60	0	45	Week	ExtraLong	37	2
2018-06-26	1899-12-31 15:30:00	70	0	70	0	45	Week	NoUnload	39	2
2018-06-26	1899-12-31 15:45:00	100	59	159	0.371069	45	Week	NoUnload	40	2
2018-06-26	1899-12-31 16:00:00	104	51	155	0.329032	45	Week	NoUnload	41	2
2018-06-26	1899-12-31 16:30:00	83	0	83	0	45	Week	NoUnload	43	2
2018-06-26	1899-12-31 16:45:00	77	39	116	0.336207	67.5	Week	NoUnload	44	2
2018-06-26	1899-12-31 17:00:00	36	66	102	0.647059	67.5	Week	NoUnload	45	2
2018-06-26	1899-12-31 17:15:00	28	50	78	0.641026	67.5	Week	NoUnload	46	2
2018-06-26	1899-12-31 17:30:00	5	0	5	0	67.5	Week	NoUnload	47	2
2018-06-26	1899-12-31 17:45:00	0	0	0	0	90	Week	NoUnload	48	2
2018-06-29	1899-12-31 06:00:00	20	19	39	0.487179	45	Week	NoUnload	1	3
2018-06-29	1899-12-31 06:15:00	21	29	50	0.58	45	Week	NoUnload	2	3
2018-06-29	1899-12-31 06:30:00	36	26	62	0.419355	45	Week	NoUnload	3	3
2018-06-29	1899-12-31 06:45:00	33	29	62	0.467742	45	Week	NoUnload	4	3
2018-06-29	1899-12-31 07:00:00	69	27	96	0.28125	45	Week	NoUnload	5	3
2018-06-29	1899-12-31 07:15:00	87	0	87	0	45	Week	NoUnload	6	3
2018-06-29	1899-12-31 07:30:00	126	0	126	0	45	Week	NoUnload	7	3
2018-06-29	1899-12-31 07:45:00	120	2	122	0.0163934	45	Week	ExtraShort	8	3
2018-06-29	1899-12-31 08:00:00	54	81	135	0.6	45	Week	Short	9	3
2018-06-29	1899-12-31 08:15:00	129	45	174	0.258621	45	Week	Medium	10	3
2018-06-29	1899-12-31 08:30:00	127	16	143	0.111888	45	Week	ExtraLong	11	3
2018-06-29	1899-12-31 08:45:00	106	28	134	0.208955	45	Week	ExtraShort	12	3
2018-06-29	1899-12-31 09:00:00	63	38	101	0.376238	45	Week	Medium	13	3
2018-06-29	1899-12-31 09:15:00	66	70	136	0.514706	45	Week	Long	14	3
2018-06-29	1899-12-31 09:30:00	72	70	142	0.492958	45	Week	ExtraShort	15	3
2018-06-29	1899-12-31 09:45:00	73	95	168	0.565476	22.5	Week	Medium	16	3
2018-06-29	1899-12-31 10:00:00	89	72	161	0.447205	22.5	Week	Long	17	3
2018-06-29	1899-12-31 10:15:00	56	90	146	0.616438	22.5	Week	ExtraExtraLong	18	3
2018-06-29	1899-12-31 10:30:00	96	0	96	0	22.5	Week	NoUnload	19	3
2018-06-29	1899-12-31 10:45:00	70	91	161	0.565217	45	Week	NoUnload	20	3
2018-06-29	1899-12-31 11:15:00	14	0	14	0	45	Week	ExtraShort	22	3
2018-06-29	1899-12-31 11:30:00	97	84	181	0.464088	45	Week	ExtraShort	23	3
2018-06-29	1899-12-31 11:45:00	120	0	120	0	45	Week	ExtraShort	24	3
2018-06-29	1899-12-31 12:00:00	50	124	174	0.712644	45	Week	ExtraShort	25	3
2018-06-29	1899-12-31 12:15:00	77	65	142	0.457746	45	Week	ExtraShort	26	3
2018-06-29	1899-12-31 12:30:00	92	2	94	0.0212766	45	Week	ExtraShort	27	3
2018-06-29	1899-12-31 12:45:00	111	75	186	0.403226	22.5	Week	Medium	28	3
2018-06-29	1899-12-31 13:00:00	132	7	139	0.0503597	22.5	Week	ExtraShort	29	3
2018-06-29	1899-12-31 13:15:00	114	87	201	0.432836	22.5	Week	ExtraShort	30	3
2018-06-29	1899-12-31 13:30:00	64	60	124	0.483871	22.5	Week	ExtraShort	31	3
2018-06-29	1899-12-31 13:45:00	83	59	142	0.415493	22.5	Week	ExtraShort	32	3
2018-06-29	1899-12-31 14:00:00	65	84	149	0.563758	22.5	Week	ExtraShort	33	3
2018-06-29	1899-12-31 14:15:00	85	58	143	0.405594	22.5	Week	Medium	34	3
2018-06-29	1899-12-31 14:30:00	118	0	118	0	22.5	Week	Long	35	3
2018-06-29	1899-12-31 14:45:00	139	0	139	0	45	Week	ExtraExtraLong	36	3
2018-06-29	1899-12-31 15:00:00	122	0	122	0	45	Week	NoUnload	37	3
2018-06-29	1899-12-31 15:15:00	99	104	203	0.512315	45	Week	NoUnload	38	3
2018-06-29	1899-12-31 15:45:00	132	0	132	0	45	Week	NoUnload	40	3
2018-06-29	1899-12-31 16:00:00	57	79	136	0.580882	45	Week	NoUnload	41	3
2018-06-29	1899-12-31 16:15:00	28	68	96	0.708333	45	Week	NoUnload	42	3
2018-06-29	1899-12-31 16:30:00	61	52	113	0.460177	45	Week	NoUnload	43	3
2018-06-29	1899-12-31 16:45:00	28	46	74	0.621622	67.5	Week	NoUnload	44	3
2018-06-29	1899-12-31 17:00:00	27	39	66	0.590909	67.5	Week	NoUnload	45	3
2018-06-29	1899-12-31 17:15:00	22	55	77	0.714286	67.5	Week	NoUnload	46	3
2018-06-29	1899-12-31 17:30:00	23	55	78	0.705128	67.5	Week	NoUnload	47	3
2018-06-29	1899-12-31 17:45:00	40	37	77	0.480519	67.5	Week	NoUnload	48	3
2018-07-02	1899-12-31 06:00:00	24	42	66	0.636364	22.5	Week	NoUnload	1	4
2018-07-02	1899-12-31 06:15:00	17	62	79	0.78481	22.5	Week	NoUnload	2	4
2018-07-02	1899-12-31 06:30:00	35	54	89	0.606742	22.5	Week	NoUnload	3	4
2018-07-02	1899-12-31 06:45:00	42	71	113	0.628319	22.5	Week	NoUnload	4	4
2018-07-02	1899-12-31 07:15:00	106	23	129	0.178295	22.5	Week	NoUnload	6	4
2018-07-02	1899-12-31 07:30:00	190	4	194	0.0206186	22.5	Week	ExtraShort	7	4
2018-07-02	1899-12-31 07:45:00	88	102	190	0.536842	45	Week	Medium	8	4
2018-07-02	1899-12-31 08:00:00	85	109	194	0.561856	45	Week	Short	9	4
2018-07-02	1899-12-31 08:15:00	66	118	184	0.641304	45	Week	Medium	10	4
2018-07-02	1899-12-31 08:30:00	162	19	181	0.104972	45	Week	ExtraLong	11	4
2018-07-02	1899-12-31 08:45:00	157	0	157	0	45	Week	ExtraExtraLong	12	4
2018-07-02	1899-12-31 09:00:00	105	120	225	0.533333	45	Week	NoUnload	13	4
2018-07-02	1899-12-31 09:15:00	49	153	202	0.757426	45	Week	NoUnload	14	4
2018-07-02	1899-12-31 09:30:00	75	89	164	0.542683	45	Week	NoUnload	15	4
2018-07-02	1899-12-31 09:45:00	77	101	178	0.567416	22.5	Week	NoUnload	16	4
2018-07-02	1899-12-31 10:00:00	109	5	114	0.0438596	22.5	Week	NoUnload	17	4
2018-07-02	1899-12-31 10:15:00	45	68	113	0.60177	22.5	Week	NoUnload	18	4
2018-07-02	1899-12-31 10:30:00	83	55	138	0.398551	22.5	Week	NoUnload	19	4
2018-07-02	1899-12-31 10:45:00	75	44	119	0.369748	22.5	Week	NoUnload	20	4
2018-07-02	1899-12-31 11:00:00	82	41	123	0.333333	22.5	Week	NoUnload	21	4
2018-07-02	1899-12-31 11:15:00	98	27	125	0.216	67.5	Week	NoUnload	22	4
2018-07-02	1899-12-31 11:30:00	91	32	123	0.260163	67.5	Week	NoUnload	23	4
2018-07-02	1899-12-31 11:45:00	72	58	130	0.446154	67.5	Week	NoUnload	24	4
2018-07-02	1899-12-31 12:15:00	66	0	66	0	67.5	Week	NoUnload	26	4
2018-07-02	1899-12-31 12:30:00	144	0	144	0	67.5	Week	NoUnload	27	4
2018-07-02	1899-12-31 12:45:00	103	99	202	0.490099	45	Week	NoUnload	28	4
2018-07-02	1899-12-31 13:00:00	75	82	157	0.522293	45	Week	NoUnload	29	4
2018-07-02	1899-12-31 13:15:00	61	55	116	0.474138	45	Week	NoUnload	30	4
2018-07-02	1899-12-31 13:30:00	100	5	105	0.047619	45	Week	ExtraShort	31	4
2018-07-02	1899-12-31 13:45:00	110	25	135	0.185185	45	Week	Short	32	4
2018-07-02	1899-12-31 14:00:00	78	0	78	0	45	Week	Medium	33	4
2018-07-02	1899-12-31 14:15:00	93	0	93	0	45	Week	ExtraLong	34	4
2018-07-02	1899-12-31 14:30:00	156	57	213	0.267606	45	Week	NoUnload	35	4
2018-07-02	1899-12-31 14:45:00	182	9	191	0.0471204	22.5	Week	ExtraShort	36	4
2018-07-02	1899-12-31 15:00:00	120	50	170	0.294118	22.5	Week	Short	37	4
2018-07-02	1899-12-31 15:15:00	61	74	135	0.548148	22.5	Week	Medium	38	4
2018-07-02	1899-12-31 15:45:00	79	2	81	0.0246914	67.5	Week	NoUnload	40	4
2018-07-02	1899-12-31 16:00:00	80	78	158	0.493671	67.5	Week	NoUnload	41	4
2018-07-02	1899-12-31 16:15:00	32	0	32	0	67.5	Week	NoUnload	42	4
2018-07-02	1899-12-31 16:30:00	46	60	106	0.566038	67.5	Week	NoUnload	43	4
2018-07-02	1899-12-31 16:45:00	27	0	27	0	67.5	Week	NoUnload	44	4
2018-07-02	1899-12-31 17:00:00	0	0	0	0	67.5	Week	NoUnload	45	4
2018-07-02	1899-12-31 17:15:00	10	0	10	0	67.5	Week	NoUnload	46	4
2018-07-02	1899-12-31 17:30:00	17	52	69	0.753623	67.5	Week	NoUnload	47	4
2018-07-02	1899-12-31 17:45:00	23	35	58	0.603448	45	Week	NoUnload	48	4
2018-07-04	1899-12-31 06:00:00	79	83	162	0.512346	67.5	Week	NoUnload	1	5
2018-07-04	1899-12-31 06:15:00	75	86	161	0.534161	67.5	Week	NoUnload	2	5
2018-07-04	1899-12-31 06:30:00	154	20	174	0.114943	67.5	Week	NoUnload	3	5
2018-07-04	1899-12-31 06:45:00	107	92	199	0.462312	67.5	Week	NoUnload	4	5
2018-07-04	1899-12-31 07:00:00	110	87	197	0.441624	67.5	Week	NoUnload	5	5
2018-07-04	1899-12-31 07:15:00	178	0	178	0	90	Week	NoUnload	6	5
2018-07-04	1899-12-31 07:30:00	191	1	192	0.00520833	90	Week	NoUnload	7	5
2018-07-04	1899-12-31 07:45:00	226	0	226	0	90	Week	NoUnload	8	5
2018-07-04	1899-12-31 08:00:00	212	43	255	0.168627	90	Week	NoUnload	9	5
2018-07-04	1899-12-31 08:30:00	217	0	217	0	90	Week	NoUnload	11	5
2018-07-04	1899-12-31 08:45:00	253	0	253	0	90	Week	NoUnload	12	5
2018-07-04	1899-12-31 09:00:00	190	0	190	0	90	Week	NoUnload	13	5
2018-07-04	1899-12-31 09:15:00	199	0	199	0	90	Week	NoUnload	14	5
2018-07-04	1899-12-31 09:30:00	229	0	229	0	90	Week	NoUnload	15	5
2018-07-04	1899-12-31 09:45:00	263	6	269	0.0223048	90	Week	NoUnload	16	5
2018-07-04	1899-12-31 10:00:00	130	154	284	0.542254	90	Week	NoUnload	17	5
2018-07-04	1899-12-31 10:15:00	151	98	249	0.393574	90	Week	NoUnload	18	5
2018-07-04	1899-12-31 10:30:00	155	0	155	0	90	Week	ExtraShort	19	5
2018-07-04	1899-12-31 10:45:00	231	16	247	0.0647773	90	Week	Medium	20	5
2018-07-04	1899-12-31 11:00:00	180	46	226	0.20354	90	Week	Long	21	5
2018-07-04	1899-12-31 11:15:00	154	39	193	0.202073	90	Week	ExtraExtraLong	22	5
2018-07-04	1899-12-31 11:30:00	251	12	263	0.0456274	90	Week	NoUnload	23	5
2018-07-04	1899-12-31 11:45:00	197	68	265	0.256604	90	Week	NoUnload	24	5
2018-07-04	1899-12-31 12:00:00	216	0	216	0	90	Week	NoUnload	25	5
2018-07-04	1899-12-31 12:15:00	130	116	246	0.471545	90	Week	NoUnload	26	5
2018-07-04	1899-12-31 12:30:00	165	0	165	0	90	Week	NoUnload	27	5
2018-07-04	1899-12-31 12:45:00	148	100	248	0.403226	157.5	Week	NoUnload	28	5
2018-07-04	1899-12-31 13:00:00	166	100	266	0.37594	157.5	Week	NoUnload	29	5
2018-07-04	1899-12-31 13:15:00	189	22	211	0.104265	157.5	Week	NoUnload	30	5
2018-07-04	1899-12-31 13:30:00	111	81	192	0.421875	157.5	Week	NoUnload	31	5
2018-07-04	1899-12-31 13:45:00	110	84	194	0.43299	180	Week	ExtraShort	32	5
2018-07-04	1899-12-31 14:00:00	279	0	279	0	180	Week	Medium	33	5
2018-07-04	1899-12-31 14:15:00	219	72	291	0.247423	180	Week	Long	34	5
2018-07-04	1899-12-31 14:30:00	163	88	251	0.350598	180	Week	ExtraExtraLong	35	5
2018-07-04	1899-12-31 14:45:00	131	66	197	0.335025	157.5	Week	NoUnload	36	5
2018-07-04	1899-12-31 15:00:00	121	58	179	0.324022	157.5	Week	ExtraShort	37	5
2018-07-04	1899-12-31 15:15:00	44	138	182	0.758242	157.5	Week	Short	38	5
2018-07-04	1899-12-31 15:30:00	113	80	193	0.414508	157.5	Week	Medium	39	5
2018-07-04	1899-12-31 15:45:00	53	81	134	0.604478	337.5	Week	ExtraLong	40	5
2018-07-04	1899-12-31 16:00:00	48	61	109	0.559633	337.5	Week	NoUnload	41	5
2018-07-04	1899-12-31 16:15:00	23	91	114	0.798246	337.5	Week	NoUnload	42	5
2018-07-04	1899-12-31 16:30:00	30	89	119	0.747899	337.5	Week	NoUnload	43	5
2018-07-04	1899-12-31 16:45:00	25	57	82	0.695122	292.5	Week	NoUnload	44	5
2018-07-04	1899-12-31 17:00:00	13	82	95	0.863158	292.5	Week	NoUnload	45	5
2018-07-04	1899-12-31 17:15:00	19	45	64	0.703125	292.5	Week	NoUnload	46	5
2018-07-04	1899-12-31 17:30:00	20	54	74	0.72973	292.5	Week	NoUnload	47	5
2018-07-04	1899-12-31 17:45:00	20	54	74	0.72973	270	Week	NoUnload	48	5
2018-07-08	1899-12-31 06:00:00	6	65	71	0.915493	45	Weekend	NoUnload	1	6
2018-07-08	1899-12-31 06:15:00	9	64	73	0.876712	45	Weekend	NoUnload	2	6
2018-07-08	1899-12-31 06:30:00	31	56	87	0.643678	45	Weekend	NoUnload	3	6
2018-07-08	1899-12-31 06:45:00	19	63	82	0.768293	22.5	Weekend	NoUnload	4	6
2018-07-08	1899-12-31 07:00:00	30	64	94	0.680851	22.5	Weekend	NoUnload	5	6
2018-07-08	1899-12-31 07:15:00	28	39	67	0.58209	22.5	Weekend	NoUnload	6	6
2018-07-08	1899-12-31 07:30:00	28	45	73	0.616438	22.5	Weekend	NoUnload	7	6
2018-07-08	1899-12-31 07:45:00	17	56	73	0.767123	45	Weekend	NoUnload	8	6
2018-07-08	1899-12-31 08:00:00	21	71	92	0.771739	45	Weekend	NoUnload	9	6
2018-07-08	1899-12-31 08:15:00	27	60	87	0.689655	45	Weekend	NoUnload	10	6
2018-07-08	1899-12-31 08:30:00	31	62	93	0.666667	45	Weekend	NoUnload	11	6
2018-07-08	1899-12-31 08:45:00	38	57	95	0.6	45	Weekend	NoUnload	12	6
2018-07-08	1899-12-31 09:00:00	37	47	84	0.559524	45	Weekend	NoUnload	13	6
2018-07-08	1899-12-31 09:15:00	37	52	89	0.58427	45	Weekend	NoUnload	14	6
2018-07-08	1899-12-31 09:30:00	38	66	104	0.634615	45	Weekend	NoUnload	15	6
2018-07-08	1899-12-31 09:45:00	36	46	82	0.560976	22.5	Weekend	NoUnload	16	6
2018-07-08	1899-12-31 10:00:00	30	48	78	0.615385	22.5	Weekend	NoUnload	17	6
2018-07-08	1899-12-31 10:15:00	40	53	93	0.569892	22.5	Weekend	NoUnload	18	6
2018-07-08	1899-12-31 10:30:00	36	76	112	0.678571	22.5	Weekend	NoUnload	19	6
2018-07-08	1899-12-31 10:45:00	43	61	104	0.586538	22.5	Weekend	NoUnload	20	6
2018-07-08	1899-12-31 11:00:00	19	80	99	0.808081	22.5	Weekend	NoUnload	21	6
2018-07-08	1899-12-31 11:15:00	23	57	80	0.7125	22.5	Weekend	NoUnload	22	6
2018-07-08	1899-12-31 11:30:00	29	39	68	0.573529	22.5	Weekend	NoUnload	23	6
2018-07-08	1899-12-31 11:45:00	25	62	87	0.712644	337.5	Weekend	NoUnload	24	6
2018-07-08	1899-12-31 12:00:00	29	50	79	0.632911	337.5	Weekend	NoUnload	25	6
2018-07-08	1899-12-31 12:15:00	33	55	88	0.625	337.5	Weekend	NoUnload	26	6
2018-07-08	1899-12-31 12:30:00	23	41	64	0.640625	337.5	Weekend	NoUnload	27	6
2018-07-08	1899-12-31 12:45:00	17	46	63	0.730159	315	Weekend	NoUnload	28	6
2018-07-08	1899-12-31 13:00:00	19	32	51	0.627451	315	Weekend	NoUnload	29	6
2018-07-08	1899-12-31 13:15:00	21	42	63	0.666667	315	Weekend	NoUnload	30	6
2018-07-08	1899-12-31 13:30:00	18	27	45	0.6	315	Weekend	NoUnload	31	6
2018-07-08	1899-12-31 13:45:00	25	25	50	0.5	22.5	Weekend	NoUnload	32	6
2018-07-08	1899-12-31 14:00:00	51	20	71	0.28169	22.5	Weekend	NoUnload	33	6
2018-07-08	1899-12-31 14:15:00	16	0	16	0	22.5	Weekend	NoUnload	34	6
2018-07-08	1899-12-31 14:30:00	26	7	33	0.212121	22.5	Weekend	NoUnload	35	6
2018-07-08	1899-12-31 14:45:00	27	29	56	0.517857	22.5	Weekend	NoUnload	36	6
2018-07-08	1899-12-31 15:00:00	28	35	63	0.555556	22.5	Weekend	NoUnload	37	6
2018-07-08	1899-12-31 15:15:00	30	26	56	0.464286	0	Weekend	NoUnload	38	6
2018-07-08	1899-12-31 15:30:00	32	33	65	0.507692	0	Weekend	NoUnload	39	6
2018-07-08	1899-12-31 15:45:00	0	0	0	0	0	Weekend	NoUnload	40	6
2018-07-08	1899-12-31 16:00:00	0	0	0	0	0	Weekend	NoUnload	41	6
2018-07-08	1899-12-31 16:15:00	0	0	0	0	0	Weekend	NoUnload	42	6
2018-07-08	1899-12-31 16:30:00	1	0	1	0	0	Weekend	NoUnload	43	6
2018-07-08	1899-12-31 16:45:00	1	0	1	0	337.5	Weekend	NoUnload	44	6
2018-07-15	1899-12-31 06:00:00	26	66	92	0.717391	270	Weekend	NoUnload	1	7
2018-07-15	1899-12-31 06:15:00	22	90	112	0.803571	270	Weekend	NoUnload	2	7
2018-07-15	1899-12-31 06:30:00	31	83	114	0.72807	270	Weekend	NoUnload	3	7
2018-07-15	1899-12-31 06:45:00	29	94	123	0.764228	292.5	Weekend	NoUnload	4	7
2018-07-15	1899-12-31 07:00:00	41	94	135	0.696296	292.5	Weekend	NoUnload	5	7
2018-07-15	1899-12-31 07:15:00	50	90	140	0.642857	292.5	Weekend	NoUnload	6	7
2018-07-15	1899-12-31 07:30:00	55	82	137	0.59854	292.5	Weekend	NoUnload	7	7
2018-07-15	1899-12-31 07:45:00	51	77	128	0.601562	337.5	Weekend	NoUnload	8	7
2018-07-15	1899-12-31 08:00:00	35	88	123	0.715447	337.5	Weekend	NoUnload	9	7
2018-07-15	1899-12-31 08:15:00	36	92	128	0.71875	337.5	Weekend	NoUnload	10	7
2018-07-15	1899-12-31 08:30:00	26	86	112	0.767857	337.5	Weekend	NoUnload	11	7
2018-07-15	1899-12-31 08:45:00	24	99	123	0.804878	270	Weekend	NoUnload	12	7
2018-07-15	1899-12-31 09:00:00	22	90	112	0.803571	270	Weekend	NoUnload	13	7
2018-07-15	1899-12-31 09:15:00	44	89	133	0.669173	270	Weekend	NoUnload	14	7
2018-07-15	1899-12-31 09:30:00	29	71	100	0.71	270	Weekend	NoUnload	15	7
2018-07-15	1899-12-31 09:45:00	39	60	99	0.606061	270	Weekend	NoUnload	16	7
2018-07-15	1899-12-31 10:00:00	33	70	103	0.679612	270	Weekend	NoUnload	17	7
2018-07-15	1899-12-31 10:15:00	28	90	118	0.762712	270	Weekend	NoUnload	18	7
2018-07-15	1899-12-31 10:30:00	17	84	101	0.831683	270	Weekend	NoUnload	19	7
2018-07-15	1899-12-31 10:45:00	21	84	105	0.8	270	Weekend	NoUnload	20	7
2018-07-15	1899-12-31 11:00:00	13	76	89	0.853933	270	Weekend	NoUnload	21	7
2018-07-15	1899-12-31 11:15:00	10	65	75	0.866667	270	Weekend	NoUnload	22	7
2018-07-15	1899-12-31 11:30:00	41	36	77	0.467532	270	Weekend	NoUnload	23	7
2018-07-15	1899-12-31 11:45:00	41	58	99	0.585859	270	Weekend	NoUnload	24	7
2018-07-15	1899-12-31 12:15:00	28	32	60	0.533333	270	Weekend	NoUnload	26	7
2018-07-15	1899-12-31 12:30:00	33	37	70	0.528571	270	Weekend	NoUnload	27	7
2018-07-15	1899-12-31 12:45:00	32	42	74	0.567568	247.5	Weekend	NoUnload	28	7
2018-07-15	1899-12-31 13:00:00	43	45	88	0.511364	247.5	Weekend	NoUnload	29	7
2018-07-15	1899-12-31 13:15:00	37	37	74	0.5	247.5	Weekend	NoUnload	30	7
2018-07-15	1899-12-31 13:30:00	55	35	90	0.388889	247.5	Weekend	NoUnload	31	7
2018-07-15	1899-12-31 13:45:00	47	27	74	0.364865	270	Weekend	NoUnload	32	7
2018-07-15	1899-12-31 14:00:00	36	20	56	0.357143	270	Weekend	NoUnload	33	7
2018-07-15	1899-12-31 14:15:00	36	20	56	0.357143	270	Weekend	NoUnload	34	7
2018-07-15	1899-12-31 14:30:00	27	2	29	0.0689655	270	Weekend	NoUnload	35	7
2018-07-15	1899-12-31 14:45:00	21	0	21	0	270	Weekend	NoUnload	36	7
2018-07-15	1899-12-31 15:00:00	4	0	4	0	270	Weekend	NoUnload	37	7
2018-07-15	1899-12-31 15:15:00	4	0	4	0	270	Weekend	NoUnload	38	7
2018-07-15	1899-12-31 15:30:00	0	0	0	0	270	Weekend	NoUnload	39	7
2018-07-15	1899-12-31 15:45:00	0	0	0	0	270	Weekend	NoUnload	40	7
2018-07-15	1899-12-31 16:00:00	4	0	4	0	270	Weekend	NoUnload	41	7
2018-07-15	1899-12-31 16:15:00	6	0	6	0	270	Weekend	NoUnload	42	7
2018-07-15	1899-12-31 16:30:00	16	2	18	0.111111	270	Weekend	NoUnload	43	7
2018-07-15	1899-12-31 16:45:00	14	9	23	0.391304	270	Weekend	NoUnload	44	7
