# Supplementary material for: Urban gulls adapt foraging schedule to human-activity patterns
Source: Ibis (Lond 1859). Author manuscript; Available in PMC 2021 Jan 1. (PMC7116490; doi:10.1111/ibi.12892)
Supplement: Data Set S2-1 [file EMS104399-supplement-Data_Set_S2_1.xls]

## Sheet: Supplementary Dataset 4
time	habitat	weekday	N	percentage	sd	se	ci
1899-12-31	Downs	weekend	9	0	0	0	0
1899-12-31	Downs	weekday	9	0	0	0	0
1899-12-31 00:15:00	Downs	weekend	9	0	0	0	0
1899-12-31 00:15:00	Downs	weekday	9	0	0	0	0
1899-12-31 00:30:00	Downs	weekend	9	0	0	0	0
1899-12-31 00:30:00	Downs	weekday	9	0	0	0	0
1899-12-31 00:45:00	Downs	weekend	9	0	0	0	0
1899-12-31 00:45:00	Downs	weekday	9	0	0	0	0
1899-12-31 01:00:00	Downs	weekend	9	0	0	0	0
1899-12-31 01:00:00	Downs	weekday	9	0	0	0	0
1899-12-31 01:15:00	Downs	weekend	9	0	0	0	0
1899-12-31 01:15:00	Downs	weekday	9	0	0	0	0
1899-12-31 01:30:00	Downs	weekend	9	0	0	0	0
1899-12-31 01:30:00	Downs	weekday	9	0	0	0	0
1899-12-31 01:45:00	Downs	weekend	9	0	0	0	0
1899-12-31 01:45:00	Downs	weekday	9	0	0	0	0
1899-12-31 02:00:00	Downs	weekend	9	0	0	0	0
1899-12-31 02:00:00	Downs	weekday	9	0	0	0	0
1899-12-31 02:15:00	Downs	weekend	9	0	0	0	0
1899-12-31 02:15:00	Downs	weekday	9	0	0	0	0
1899-12-31 02:30:00	Downs	weekend	9	0	0	0	0
1899-12-31 02:30:00	Downs	weekday	9	0	0	0	0
1899-12-31 02:45:00	Downs	weekend	9	0	0	0	0
1899-12-31 02:45:00	Downs	weekday	9	0	0	0	0
1899-12-31 03:00:00	Downs	weekend	9	0	0	0	0
1899-12-31 03:00:00	Downs	weekday	9	0	0	0	0
1899-12-31 03:15:00	Downs	weekend	9	0	0	0	0
1899-12-31 03:15:00	Downs	weekday	9	0	0	0	0
1899-12-31 03:30:00	Downs	weekend	9	0	0	0	0
1899-12-31 03:30:00	Downs	weekday	9	0	0	0	0
1899-12-31 03:45:00	Downs	weekend	9	0	0	0	0
1899-12-31 03:45:00	Downs	weekday	9	0	0	0	0
1899-12-31 04:00:00	Downs	weekend	9	0.358423	1.07527	0.358423	0.826525
1899-12-31 04:00:00	Downs	weekday	9	0.358423	1.07527	0.358423	0.826525
1899-12-31 04:15:00	Downs	weekend	9	1.16311	2.45311	0.817704	1.88563
1899-12-31 04:15:00	Downs	weekday	9	0.411523	1.23457	0.411523	0.948973
1899-12-31 04:30:00	Downs	weekend	9	0	0	0	0
1899-12-31 04:30:00	Downs	weekday	9	0.785773	1.56691	0.522305	1.20444
1899-12-31 04:45:00	Downs	weekend	9	0	0	0	0
1899-12-31 04:45:00	Downs	weekday	9	0	0	0	0
1899-12-31 05:00:00	Downs	weekend	9	0	0	0	0
1899-12-31 05:00:00	Downs	weekday	9	0	0	0	0
1899-12-31 05:15:00	Downs	weekend	9	0	0	0	0
1899-12-31 05:15:00	Downs	weekday	9	0	0	0	0
1899-12-31 05:30:00	Downs	weekend	9	0	0	0	0
1899-12-31 05:30:00	Downs	weekday	9	0	0	0	0
1899-12-31 05:45:00	Downs	weekend	9	0	0	0	0
1899-12-31 05:45:00	Downs	weekday	9	0	0	0	0
1899-12-31 06:00:00	Downs	weekend	9	0	0	0	0
1899-12-31 06:00:00	Downs	weekday	9	0	0	0	0
1899-12-31 06:15:00	Downs	weekend	9	0	0	0	0
1899-12-31 06:15:00	Downs	weekday	9	0	0	0	0
1899-12-31 06:30:00	Downs	weekend	9	0	0	0	0
1899-12-31 06:30:00	Downs	weekday	9	0	0	0	0
1899-12-31 06:45:00	Downs	weekend	9	0	0	0	0
1899-12-31 06:45:00	Downs	weekday	9	0	0	0	0
1899-12-31 07:00:00	Downs	weekend	9	0	0	0	0
1899-12-31 07:00:00	Downs	weekday	9	0	0	0	0
1899-12-31 07:15:00	Downs	weekend	9	0	0	0	0
1899-12-31 07:15:00	Downs	weekday	9	0	0	0	0
1899-12-31 07:30:00	Downs	weekend	9	0	0	0	0
1899-12-31 07:30:00	Downs	weekday	9	0	0	0	0
1899-12-31 07:45:00	Downs	weekend	9	0	0	0	0
1899-12-31 07:45:00	Downs	weekday	9	0	0	0	0
1899-12-31 08:00:00	Downs	weekend	9	0	0	0	0
1899-12-31 08:00:00	Downs	weekday	9	0	0	0	0
1899-12-31 08:15:00	Downs	weekend	9	0	0	0	0
1899-12-31 08:15:00	Downs	weekday	9	0	0	0	0
1899-12-31 08:30:00	Downs	weekend	9	0	0	0	0
1899-12-31 08:30:00	Downs	weekday	9	0	0	0	0
1899-12-31 08:45:00	Downs	weekend	9	0	0	0	0
1899-12-31 08:45:00	Downs	weekday	9	0	0	0	0
1899-12-31 09:00:00	Downs	weekend	9	0	0	0	0
1899-12-31 09:00:00	Downs	weekday	9	0	0	0	0
1899-12-31 09:15:00	Downs	weekend	9	0	0	0	0
1899-12-31 09:15:00	Downs	weekday	9	0	0	0	0
1899-12-31 09:30:00	Downs	weekend	9	0	0	0	0
1899-12-31 09:30:00	Downs	weekday	9	0	0	0	0
1899-12-31 09:45:00	Downs	weekend	9	0	0	0	0
1899-12-31 09:45:00	Downs	weekday	9	0	0	0	0
1899-12-31 10:00:00	Downs	weekend	9	0	0	0	0
1899-12-31 10:00:00	Downs	weekday	9	0	0	0	0
1899-12-31 10:15:00	Downs	weekend	9	0	0	0	0
1899-12-31 10:15:00	Downs	weekday	9	0	0	0	0
1899-12-31 10:30:00	Downs	weekend	9	0	0	0	0
1899-12-31 10:30:00	Downs	weekday	9	0	0	0	0
1899-12-31 10:45:00	Downs	weekend	9	0	0	0	0
1899-12-31 10:45:00	Downs	weekday	9	0	0	0	0
1899-12-31 11:00:00	Downs	weekend	9	0	0	0	0
1899-12-31 11:00:00	Downs	weekday	9	0	0	0	0
1899-12-31 11:15:00	Downs	weekend	9	0	0	0	0
1899-12-31 11:15:00	Downs	weekday	9	0	0	0	0
1899-12-31 11:30:00	Downs	weekend	9	0	0	0	0
1899-12-31 11:30:00	Downs	weekday	9	0	0	0	0
1899-12-31 11:45:00	Downs	weekend	9	0	0	0	0
1899-12-31 11:45:00	Downs	weekday	9	0	0	0	0
1899-12-31 12:00:00	Downs	weekend	9	0	0	0	0
1899-12-31 12:00:00	Downs	weekday	9	0	0	0	0
1899-12-31 12:15:00	Downs	weekend	9	0	0	0	0
1899-12-31 12:15:00	Downs	weekday	9	0	0	0	0
1899-12-31 12:30:00	Downs	weekend	9	0	0	0	0
1899-12-31 12:30:00	Downs	weekday	9	0	0	0	0
1899-12-31 12:45:00	Downs	weekend	9	0	0	0	0
1899-12-31 12:45:00	Downs	weekday	9	0	0	0	0
1899-12-31 13:00:00	Downs	weekend	9	0	0	0	0
1899-12-31 13:00:00	Downs	weekday	9	0	0	0	0
1899-12-31 13:15:00	Downs	weekend	9	0	0	0	0
1899-12-31 13:15:00	Downs	weekday	9	0	0	0	0
1899-12-31 13:30:00	Downs	weekend	9	0	0	0	0
1899-12-31 13:30:00	Downs	weekday	9	0	0	0	0
1899-12-31 13:45:00	Downs	weekend	9	0	0	0	0
1899-12-31 13:45:00	Downs	weekday	9	0	0	0	0
1899-12-31 14:00:00	Downs	weekend	9	0	0	0	0
1899-12-31 14:00:00	Downs	weekday	9	0	0	0	0
1899-12-31 14:15:00	Downs	weekend	9	0	0	0	0
1899-12-31 14:15:00	Downs	weekday	9	0	0	0	0
1899-12-31 14:30:00	Downs	weekend	9	0	0	0	0
1899-12-31 14:30:00	Downs	weekday	9	0	0	0	0
1899-12-31 14:45:00	Downs	weekend	9	0	0	0	0
1899-12-31 14:45:00	Downs	weekday	9	0.42735	1.28205	0.42735	0.985472
1899-12-31 15:00:00	Downs	weekend	9	0	0	0	0
1899-12-31 15:00:00	Downs	weekday	9	0	0	0	0
1899-12-31 15:15:00	Downs	weekend	9	0	0	0	0
1899-12-31 15:15:00	Downs	weekday	9	0	0	0	0
1899-12-31 15:30:00	Downs	weekend	9	0	0	0	0
1899-12-31 15:30:00	Downs	weekday	9	0	0	0	0
1899-12-31 15:45:00	Downs	weekend	9	0	0	0	0
1899-12-31 15:45:00	Downs	weekday	9	0	0	0	0
1899-12-31 16:00:00	Downs	weekend	9	0	0	0	0
1899-12-31 16:00:00	Downs	weekday	9	0	0	0	0
1899-12-31 16:15:00	Downs	weekend	9	0	0	0	0
1899-12-31 16:15:00	Downs	weekday	9	0	0	0	0
1899-12-31 16:30:00	Downs	weekend	9	0	0	0	0
1899-12-31 16:30:00	Downs	weekday	9	0	0	0	0
1899-12-31 16:45:00	Downs	weekend	9	0	0	0	0
1899-12-31 16:45:00	Downs	weekday	9	0	0	0	0
1899-12-31 17:00:00	Downs	weekend	9	0	0	0	0
1899-12-31 17:00:00	Downs	weekday	9	0	0	0	0
1899-12-31 17:15:00	Downs	weekend	9	0	0	0	0
1899-12-31 17:15:00	Downs	weekday	9	0	0	0	0
1899-12-31 17:30:00	Downs	weekend	9	0	0	0	0
1899-12-31 17:30:00	Downs	weekday	9	0	0	0	0
1899-12-31 17:45:00	Downs	weekend	9	0	0	0	0
1899-12-31 17:45:00	Downs	weekday	9	0	0	0	0
1899-12-31 18:00:00	Downs	weekend	9	0	0	0	0
1899-12-31 18:00:00	Downs	weekday	9	0	0	0	0
1899-12-31 18:15:00	Downs	weekend	9	0	0	0	0
1899-12-31 18:15:00	Downs	weekday	9	0	0	0	0
1899-12-31 18:30:00	Downs	weekend	9	0	0	0	0
1899-12-31 18:30:00	Downs	weekday	9	0.396825	1.19048	0.396825	0.915081
1899-12-31 18:45:00	Downs	weekend	9	0	0	0	0
1899-12-31 18:45:00	Downs	weekday	9	0	0	0	0
1899-12-31 19:00:00	Downs	weekend	9	0	0	0	0
1899-12-31 19:00:00	Downs	weekday	9	0	0	0	0
1899-12-31 19:15:00	Downs	weekend	9	0	0	0	0
1899-12-31 19:15:00	Downs	weekday	9	0	0	0	0
1899-12-31 19:30:00	Downs	weekend	9	0	0	0	0
1899-12-31 19:30:00	Downs	weekday	9	0	0	0	0
1899-12-31 19:45:00	Downs	weekend	9	0	0	0	0
1899-12-31 19:45:00	Downs	weekday	9	0	0	0	0
1899-12-31 20:00:00	Downs	weekend	9	0	0	0	0
1899-12-31 20:00:00	Downs	weekday	9	0	0	0	0
1899-12-31 20:15:00	Downs	weekend	9	0	0	0	0
1899-12-31 20:15:00	Downs	weekday	9	0	0	0	0
1899-12-31 20:30:00	Downs	weekend	9	0	0	0	0
1899-12-31 20:30:00	Downs	weekday	9	0	0	0	0
1899-12-31 20:45:00	Downs	weekend	9	0	0	0	0
1899-12-31 20:45:00	Downs	weekday	9	0	0	0	0
1899-12-31 21:00:00	Downs	weekend	9	0	0	0	0
1899-12-31 21:00:00	Downs	weekday	9	0	0	0	0
1899-12-31 21:15:00	Downs	weekend	9	0	0	0	0
1899-12-31 21:15:00	Downs	weekday	9	0	0	0	0
1899-12-31 21:30:00	Downs	weekend	9	0	0	0	0
1899-12-31 21:30:00	Downs	weekday	9	0	0	0	0
1899-12-31 21:45:00	Downs	weekend	9	0	0	0	0
1899-12-31 21:45:00	Downs	weekday	9	0	0	0	0
1899-12-31 22:00:00	Downs	weekend	9	0.396825	1.19048	0.396825	0.915081
1899-12-31 22:00:00	Downs	weekday	9	0.767196	1.52352	0.50784	1.17108
1899-12-31 22:15:00	Downs	weekend	9	0.823045	1.63318	0.544393	1.25537
1899-12-31 22:15:00	Downs	weekday	9	0.823045	2.46914	0.823045	1.89795
1899-12-31 22:30:00	Downs	weekend	9	0.396825	1.19048	0.396825	0.915081
1899-12-31 22:30:00	Downs	weekday	9	0	0	0	0
1899-12-31 22:45:00	Downs	weekend	9	0	0	0	0
1899-12-31 22:45:00	Downs	weekday	9	0	0	0	0
1899-12-31 23:00:00	Downs	weekend	9	0	0	0	0
1899-12-31 23:00:00	Downs	weekday	9	0	0	0	0
1899-12-31 23:15:00	Downs	weekend	9	0	0	0	0
1899-12-31 23:15:00	Downs	weekday	9	0	0	0	0
1899-12-31 23:30:00	Downs	weekend	9	0	0	0	0
1899-12-31 23:30:00	Downs	weekday	9	0	0	0	0
1899-12-31 23:45:00	Downs	weekend	9	0	0	0	0
1899-12-31 23:45:00	Downs	weekday	9	0	0	0	0
1899-12-31	HenburySchool	weekend	9	0	0	0	0
1899-12-31	HenburySchool	weekday	9	0	0	0	0
1899-12-31 00:15:00	HenburySchool	weekend	9	0	0	0	0
1899-12-31 00:15:00	HenburySchool	weekday	9	0	0	0	0
1899-12-31 00:30:00	HenburySchool	weekend	9	0	0	0	0
1899-12-31 00:30:00	HenburySchool	weekday	9	0	0	0	0
1899-12-31 00:45:00	HenburySchool	weekend	9	0	0	0	0
1899-12-31 00:45:00	HenburySchool	weekday	9	0	0	0	0
1899-12-31 01:00:00	HenburySchool	weekend	9	0	0	0	0
1899-12-31 01:00:00	HenburySchool	weekday	9	0	0	0	0
1899-12-31 01:15:00	HenburySchool	weekend	9	0	0	0	0
1899-12-31 01:15:00	HenburySchool	weekday	9	0	0	0	0
1899-12-31 01:30:00	HenburySchool	weekend	9	0	0	0	0
1899-12-31 01:30:00	HenburySchool	weekday	9	0	0	0	0
1899-12-31 01:45:00	HenburySchool	weekend	9	0	0	0	0
1899-12-31 01:45:00	HenburySchool	weekday	9	0	0	0	0
1899-12-31 02:00:00	HenburySchool	weekend	9	0	0	0	0
1899-12-31 02:00:00	HenburySchool	weekday	9	0	0	0	0
1899-12-31 02:15:00	HenburySchool	weekend	9	0	0	0	0
1899-12-31 02:15:00	HenburySchool	weekday	9	0	0	0	0
1899-12-31 02:30:00	HenburySchool	weekend	9	0	0	0	0
1899-12-31 02:30:00	HenburySchool	weekday	9	0	0	0	0
1899-12-31 02:45:00	HenburySchool	weekend	9	0	0	0	0
1899-12-31 02:45:00	HenburySchool	weekday	9	0	0	0	0
1899-12-31 03:00:00	HenburySchool	weekend	9	0	0	0	0
1899-12-31 03:00:00	HenburySchool	weekday	9	0	0	0	0
1899-12-31 03:15:00	HenburySchool	weekend	9	0	0	0	0
1899-12-31 03:15:00	HenburySchool	weekday	9	0	0	0	0
1899-12-31 03:30:00	HenburySchool	weekend	9	0	0	0	0
1899-12-31 03:30:00	HenburySchool	weekday	9	0	0	0	0
1899-12-31 03:45:00	HenburySchool	weekend	9	0	0	0	0
1899-12-31 03:45:00	HenburySchool	weekday	9	0	0	0	0
1899-12-31 04:00:00	HenburySchool	weekend	9	0	0	0	0
1899-12-31 04:00:00	HenburySchool	weekday	9	0	0	0	0
1899-12-31 04:15:00	HenburySchool	weekend	9	0	0	0	0
1899-12-31 04:15:00	HenburySchool	weekday	9	0	0	0	0
1899-12-31 04:30:00	HenburySchool	weekend	9	0	0	0	0
1899-12-31 04:30:00	HenburySchool	weekday	9	0	0	0	0
1899-12-31 04:45:00	HenburySchool	weekend	9	0	0	0	0
1899-12-31 04:45:00	HenburySchool	weekday	9	0	0	0	0
1899-12-31 05:00:00	HenburySchool	weekend	9	0	0	0	0
1899-12-31 05:00:00	HenburySchool	weekday	9	0	0	0	0
1899-12-31 05:15:00	HenburySchool	weekend	9	0	0	0	0
1899-12-31 05:15:00	HenburySchool	weekday	9	0	0	0	0
1899-12-31 05:30:00	HenburySchool	weekend	9	0	0	0	0
1899-12-31 05:30:00	HenburySchool	weekday	9	0	0	0	0
1899-12-31 05:45:00	HenburySchool	weekend	9	0	0	0	0
1899-12-31 05:45:00	HenburySchool	weekday	9	0	0	0	0
1899-12-31 06:00:00	HenburySchool	weekend	9	0	0	0	0
1899-12-31 06:00:00	HenburySchool	weekday	9	0	0	0	0
1899-12-31 06:15:00	HenburySchool	weekend	9	0	0	0	0
1899-12-31 06:15:00	HenburySchool	weekday	9	0	0	0	0
1899-12-31 06:30:00	HenburySchool	weekend	9	0	0	0	0
1899-12-31 06:30:00	HenburySchool	weekday	9	0	0	0	0
1899-12-31 06:45:00	HenburySchool	weekend	9	0	0	0	0
1899-12-31 06:45:00	HenburySchool	weekday	9	0	0	0	0
1899-12-31 07:00:00	HenburySchool	weekend	9	0	0	0	0
1899-12-31 07:00:00	HenburySchool	weekday	9	0	0	0	0
1899-12-31 07:15:00	HenburySchool	weekend	9	0	0	0	0
1899-12-31 07:15:00	HenburySchool	weekday	9	0	0	0	0
1899-12-31 07:30:00	HenburySchool	weekend	9	0	0	0	0
1899-12-31 07:30:00	HenburySchool	weekday	9	0	0	0	0
1899-12-31 07:45:00	HenburySchool	weekend	9	0	0	0	0
1899-12-31 07:45:00	HenburySchool	weekday	9	0	0	0	0
1899-12-31 08:00:00	HenburySchool	weekend	9	0	0	0	0
1899-12-31 08:00:00	HenburySchool	weekday	9	0	0	0	0
1899-12-31 08:15:00	HenburySchool	weekend	9	0	0	0	0
1899-12-31 08:15:00	HenburySchool	weekday	9	0	0	0	0
1899-12-31 08:30:00	HenburySchool	weekend	9	0	0	0	0
1899-12-31 08:30:00	HenburySchool	weekday	9	0.396825	1.19048	0.396825	0.915081
1899-12-31 08:45:00	HenburySchool	weekend	9	0	0	0	0
1899-12-31 08:45:00	HenburySchool	weekday	9	0	0	0	0
1899-12-31 09:00:00	HenburySchool	weekend	9	0	0	0	0
1899-12-31 09:00:00	HenburySchool	weekday	9	1.13757	2.38624	0.795413	1.83422
1899-12-31 09:15:00	HenburySchool	weekend	9	0	0	0	0
1899-12-31 09:15:00	HenburySchool	weekday	9	0.740741	2.22222	0.740741	1.70815
1899-12-31 09:30:00	HenburySchool	weekend	9	0	0	0	0
1899-12-31 09:30:00	HenburySchool	weekday	9	0.740741	2.22222	0.740741	1.70815
1899-12-31 09:45:00	HenburySchool	weekend	9	0	0	0	0
1899-12-31 09:45:00	HenburySchool	weekday	9	1.13757	2.38624	0.795413	1.83422
1899-12-31 10:00:00	HenburySchool	weekend	9	0	0	0	0
1899-12-31 10:00:00	HenburySchool	weekday	9	0	0	0	0
1899-12-31 10:15:00	HenburySchool	weekend	9	0	0	0	0
1899-12-31 10:15:00	HenburySchool	weekday	9	0	0	0	0
1899-12-31 10:30:00	HenburySchool	weekend	9	0	0	0	0
1899-12-31 10:30:00	HenburySchool	weekday	9	1.23457	3.7037	1.23457	2.84692
1899-12-31 10:45:00	HenburySchool	weekend	9	0.396825	1.19048	0.396825	0.915081
1899-12-31 10:45:00	HenburySchool	weekday	9	0.793651	2.38095	0.793651	1.83016
1899-12-31 11:00:00	HenburySchool	weekend	9	0	0	0	0
1899-12-31 11:00:00	HenburySchool	weekday	9	1.98413	5.95238	1.98413	4.57541
1899-12-31 11:15:00	HenburySchool	weekend	9	0	0	0	0
1899-12-31 11:15:00	HenburySchool	weekday	9	0.396825	1.19048	0.396825	0.915081
1899-12-31 11:30:00	HenburySchool	weekend	9	0	0	0	0
1899-12-31 11:30:00	HenburySchool	weekday	9	0.793651	2.38095	0.793651	1.83016
1899-12-31 11:45:00	HenburySchool	weekend	9	0	0	0	0
1899-12-31 11:45:00	HenburySchool	weekday	9	0.793651	2.38095	0.793651	1.83016
1899-12-31 12:00:00	HenburySchool	weekend	9	0.396825	1.19048	0.396825	0.915081
1899-12-31 12:00:00	HenburySchool	weekday	9	0.793651	2.38095	0.793651	1.83016
1899-12-31 12:15:00	HenburySchool	weekend	9	0	0	0	0
1899-12-31 12:15:00	HenburySchool	weekday	9	1.23457	3.7037	1.23457	2.84692
1899-12-31 12:30:00	HenburySchool	weekend	9	0	0	0	0
1899-12-31 12:30:00	HenburySchool	weekday	9	1.98413	5.95238	1.98413	4.57541
1899-12-31 12:45:00	HenburySchool	weekend	9	0	0	0	0
1899-12-31 12:45:00	HenburySchool	weekday	9	0.793651	2.38095	0.793651	1.83016
1899-12-31 13:00:00	HenburySchool	weekend	9	0	0	0	0
1899-12-31 13:00:00	HenburySchool	weekday	9	0.42735	1.28205	0.42735	0.985472
1899-12-31 13:15:00	HenburySchool	weekend	9	0	0	0	0
1899-12-31 13:15:00	HenburySchool	weekday	9	0.411523	1.23457	0.411523	0.948973
1899-12-31 13:30:00	HenburySchool	weekend	9	0	0	0	0
1899-12-31 13:30:00	HenburySchool	weekday	9	0.411523	1.23457	0.411523	0.948973
1899-12-31 13:45:00	HenburySchool	weekend	9	0	0	0	0
1899-12-31 13:45:00	HenburySchool	weekday	9	0	0	0	0
1899-12-31 14:00:00	HenburySchool	weekend	9	0	0	0	0
1899-12-31 14:00:00	HenburySchool	weekday	9	0	0	0	0
1899-12-31 14:15:00	HenburySchool	weekend	9	0	0	0	0
1899-12-31 14:15:00	HenburySchool	weekday	9	0	0	0	0
1899-12-31 14:30:00	HenburySchool	weekend	9	0	0	0	0
1899-12-31 14:30:00	HenburySchool	weekday	9	0	0	0	0
1899-12-31 14:45:00	HenburySchool	weekend	9	0	0	0	0
1899-12-31 14:45:00	HenburySchool	weekday	9	0	0	0	0
1899-12-31 15:00:00	HenburySchool	weekend	9	0	0	0	0
1899-12-31 15:00:00	HenburySchool	weekday	9	0	0	0	0
1899-12-31 15:15:00	HenburySchool	weekend	9	0	0	0	0
1899-12-31 15:15:00	HenburySchool	weekday	9	0	0	0	0
1899-12-31 15:30:00	HenburySchool	weekend	9	0	0	0	0
1899-12-31 15:30:00	HenburySchool	weekday	9	0	0	0	0
1899-12-31 15:45:00	HenburySchool	weekend	9	0	0	0	0
1899-12-31 15:45:00	HenburySchool	weekday	9	0	0	0	0
1899-12-31 16:00:00	HenburySchool	weekend	9	0	0	0	0
1899-12-31 16:00:00	HenburySchool	weekday	9	0	0	0	0
1899-12-31 16:15:00	HenburySchool	weekend	9	0	0	0	0
1899-12-31 16:15:00	HenburySchool	weekday	9	0	0	0	0
1899-12-31 16:30:00	HenburySchool	weekend	9	0	0	0	0
1899-12-31 16:30:00	HenburySchool	weekday	9	0	0	0	0
1899-12-31 16:45:00	HenburySchool	weekend	9	0	0	0	0
1899-12-31 16:45:00	HenburySchool	weekday	9	0	0	0	0
1899-12-31 17:00:00	HenburySchool	weekend	9	0	0	0	0
1899-12-31 17:00:00	HenburySchool	weekday	9	0	0	0	0
1899-12-31 17:15:00	HenburySchool	weekend	9	0	0	0	0
1899-12-31 17:15:00	HenburySchool	weekday	9	0	0	0	0
1899-12-31 17:30:00	HenburySchool	weekend	9	0	0	0	0
1899-12-31 17:30:00	HenburySchool	weekday	9	0	0	0	0
1899-12-31 17:45:00	HenburySchool	weekend	9	0	0	0	0
1899-12-31 17:45:00	HenburySchool	weekday	9	0	0	0	0
1899-12-31 18:00:00	HenburySchool	weekend	9	0	0	0	0
1899-12-31 18:00:00	HenburySchool	weekday	9	0	0	0	0
1899-12-31 18:15:00	HenburySchool	weekend	9	0	0	0	0
1899-12-31 18:15:00	HenburySchool	weekday	9	0	0	0	0
1899-12-31 18:30:00	HenburySchool	weekend	9	0	0	0	0
1899-12-31 18:30:00	HenburySchool	weekday	9	0	0	0	0
1899-12-31 18:45:00	HenburySchool	weekend	9	0	0	0	0
1899-12-31 18:45:00	HenburySchool	weekday	9	0	0	0	0
1899-12-31 19:00:00	HenburySchool	weekend	9	0	0	0	0
1899-12-31 19:00:00	HenburySchool	weekday	9	0	0	0	0
1899-12-31 19:15:00	HenburySchool	weekend	9	0	0	0	0
1899-12-31 19:15:00	HenburySchool	weekday	9	0	0	0	0
1899-12-31 19:30:00	HenburySchool	weekend	9	0	0	0	0
1899-12-31 19:30:00	HenburySchool	weekday	9	0	0	0	0
1899-12-31 19:45:00	HenburySchool	weekend	9	0	0	0	0
1899-12-31 19:45:00	HenburySchool	weekday	9	0	0	0	0
1899-12-31 20:00:00	HenburySchool	weekend	9	0	0	0	0
1899-12-31 20:00:00	HenburySchool	weekday	9	0	0	0	0
1899-12-31 20:15:00	HenburySchool	weekend	9	0	0	0	0
1899-12-31 20:15:00	HenburySchool	weekday	9	0.411523	1.23457	0.411523	0.948973
1899-12-31 20:30:00	HenburySchool	weekend	9	0	0	0	0
1899-12-31 20:30:00	HenburySchool	weekday	9	0.766284	2.29885	0.766284	1.76705
1899-12-31 20:45:00	HenburySchool	weekend	9	0	0	0	0
1899-12-31 20:45:00	HenburySchool	weekday	9	0	0	0	0
1899-12-31 21:00:00	HenburySchool	weekend	9	0	0	0	0
1899-12-31 21:00:00	HenburySchool	weekday	9	0	0	0	0
1899-12-31 21:15:00	HenburySchool	weekend	9	0	0	0	0
1899-12-31 21:15:00	HenburySchool	weekday	9	0.396825	1.19048	0.396825	0.915081
1899-12-31 21:30:00	HenburySchool	weekend	9	0.396825	1.19048	0.396825	0.915081
1899-12-31 21:30:00	HenburySchool	weekday	9	0	0	0	0
1899-12-31 21:45:00	HenburySchool	weekend	9	0	0	0	0
1899-12-31 21:45:00	HenburySchool	weekday	9	0	0	0	0
1899-12-31 22:00:00	HenburySchool	weekend	9	0	0	0	0
1899-12-31 22:00:00	HenburySchool	weekday	9	0	0	0	0
1899-12-31 22:15:00	HenburySchool	weekend	9	0	0	0	0
1899-12-31 22:15:00	HenburySchool	weekday	9	0	0	0	0
1899-12-31 22:30:00	HenburySchool	weekend	9	0	0	0	0
1899-12-31 22:30:00	HenburySchool	weekday	9	0	0	0	0
1899-12-31 22:45:00	HenburySchool	weekend	9	0	0	0	0
1899-12-31 22:45:00	HenburySchool	weekday	9	0	0	0	0
1899-12-31 23:00:00	HenburySchool	weekend	9	0	0	0	0
1899-12-31 23:00:00	HenburySchool	weekday	9	0	0	0	0
1899-12-31 23:15:00	HenburySchool	weekend	9	0	0	0	0
1899-12-31 23:15:00	HenburySchool	weekday	9	0	0	0	0
1899-12-31 23:30:00	HenburySchool	weekend	9	0	0	0	0
1899-12-31 23:30:00	HenburySchool	weekday	9	0	0	0	0
1899-12-31 23:45:00	HenburySchool	weekend	9	0	0	0	0
1899-12-31 23:45:00	HenburySchool	weekday	9	0	0	0	0
1899-12-31	Other	weekend	9	30.8257	4.76347	1.58782	3.66153
1899-12-31	Other	weekday	9	69.1743	4.76347	1.58782	3.66153
1899-12-31 00:15:00	Other	weekend	9	25.8262	5.6955	1.8985	4.37795
1899-12-31 00:15:00	Other	weekday	9	74.1738	5.6955	1.8985	4.37795
1899-12-31 00:30:00	Other	weekend	9	30.7587	5.34528	1.78176	4.10874
1899-12-31 00:30:00	Other	weekday	9	69.2413	5.34528	1.78176	4.10874
1899-12-31 00:45:00	Other	weekend	9	27.4162	2.13016	0.710055	1.63739
1899-12-31 00:45:00	Other	weekday	9	72.5838	2.13016	0.710055	1.63739
1899-12-31 01:00:00	Other	weekend	9	26.3166	3.04668	1.01556	2.34188
1899-12-31 01:00:00	Other	weekday	9	73.6834	3.04668	1.01556	2.34188
1899-12-31 01:15:00	Other	weekend	9	28.5048	1.4685	0.4895	1.12879
1899-12-31 01:15:00	Other	weekday	9	71.4952	1.4685	0.4895	1.12879
1899-12-31 01:30:00	Other	weekend	9	28.688	2.10064	0.700212	1.61469
1899-12-31 01:30:00	Other	weekday	9	71.312	2.10064	0.700212	1.61469
1899-12-31 01:45:00	Other	weekend	9	28.8076	2.66683	0.888945	2.04991
1899-12-31 01:45:00	Other	weekday	9	71.1924	2.66683	0.888945	2.04991
1899-12-31 02:00:00	Other	weekend	9	26.312	4.51395	1.50465	3.46973
1899-12-31 02:00:00	Other	weekday	9	73.688	4.51395	1.50465	3.46973
1899-12-31 02:15:00	Other	weekend	9	28.7032	8.02425	2.67475	6.16798
1899-12-31 02:15:00	Other	weekday	9	71.2968	8.02425	2.67475	6.16798
1899-12-31 02:30:00	Other	weekend	9	26.875	7.1348	2.37827	5.48429
1899-12-31 02:30:00	Other	weekday	9	73.125	7.1348	2.37827	5.48429
1899-12-31 02:45:00	Other	weekend	9	30.0973	7.75309	2.58436	5.95955
1899-12-31 02:45:00	Other	weekday	9	69.9027	7.75309	2.58436	5.95955
1899-12-31 03:00:00	Other	weekend	9	26.3964	7.07358	2.35786	5.43723
1899-12-31 03:00:00	Other	weekday	9	73.6036	7.07358	2.35786	5.43723
1899-12-31 03:15:00	Other	weekend	9	29.4593	4.31263	1.43754	3.31498
1899-12-31 03:15:00	Other	weekday	9	70.5407	4.31263	1.43754	3.31498
1899-12-31 03:30:00	Other	weekend	9	27.0512	2.85929	0.953098	2.19785
1899-12-31 03:30:00	Other	weekday	9	72.9488	2.85929	0.953098	2.19785
1899-12-31 03:45:00	Other	weekend	9	30.2728	3.88012	1.29337	2.98252
1899-12-31 03:45:00	Other	weekday	9	69.7272	3.88012	1.29337	2.98252
1899-12-31 04:00:00	Other	weekend	9	25.5193	4.45393	1.48464	3.42359
1899-12-31 04:00:00	Other	weekday	9	73.7638	3.05232	1.01744	2.34622
1899-12-31 04:15:00	Other	weekend	9	29.333	4.13481	1.37827	3.17829
1899-12-31 04:15:00	Other	weekday	9	69.0923	4.78549	1.59516	3.67845
1899-12-31 04:30:00	Other	weekend	9	26.335	3.78035	1.26012	2.90583
1899-12-31 04:30:00	Other	weekday	9	72.8792	4.10919	1.36973	3.1586
1899-12-31 04:45:00	Other	weekend	9	29.9988	4.32848	1.44283	3.32717
1899-12-31 04:45:00	Other	weekday	9	70.0012	4.32848	1.44283	3.32717
1899-12-31 05:00:00	Other	weekend	9	26.6301	2.94805	0.982685	2.26608
1899-12-31 05:00:00	Other	weekday	9	73.3699	2.94805	0.982685	2.26608
1899-12-31 05:15:00	Other	weekend	9	28.8985	2.70737	0.902458	2.08107
1899-12-31 05:15:00	Other	weekday	9	71.1015	2.70737	0.902458	2.08107
1899-12-31 05:30:00	Other	weekend	9	27.3346	1.36291	0.454303	1.04762
1899-12-31 05:30:00	Other	weekday	9	72.6654	1.36291	0.454303	1.04762
1899-12-31 05:45:00	Other	weekend	9	28.3697	2.95909	0.986365	2.27456
1899-12-31 05:45:00	Other	weekday	9	71.6303	2.95909	0.986365	2.27456
1899-12-31 06:00:00	Other	weekend	9	27.4781	2.30944	0.769812	1.77519
1899-12-31 06:00:00	Other	weekday	9	72.5219	2.30944	0.769812	1.77519
1899-12-31 06:15:00	Other	weekend	9	28.6377	2.42199	0.807331	1.86171
1899-12-31 06:15:00	Other	weekday	9	71.3623	2.42199	0.807331	1.86171
1899-12-31 06:30:00	Other	weekend	9	28.5925	4.804	1.60133	3.69268
1899-12-31 06:30:00	Other	weekday	9	69.8868	5.56438	1.85479	4.27716
1899-12-31 06:45:00	Other	weekend	9	27.6614	3.38892	1.12964	2.60496
1899-12-31 06:45:00	Other	weekday	9	70.8315	3.56338	1.18779	2.73905
1899-12-31 07:00:00	Other	weekend	9	28.8543	3.8272	1.27573	2.94184
1899-12-31 07:00:00	Other	weekday	9	69.042	4.04423	1.34808	3.10867
1899-12-31 07:15:00	Other	weekend	9	26.2001	5.35012	1.78337	4.11247
1899-12-31 07:15:00	Other	weekday	9	71.6522	5.05834	1.68611	3.88818
1899-12-31 07:30:00	Other	weekend	9	29.3143	3.7281	1.2427	2.86567
1899-12-31 07:30:00	Other	weekday	9	67.4905	5.62736	1.87579	4.32557
1899-12-31 07:45:00	Other	weekend	9	25.8915	4.47966	1.49322	3.44337
1899-12-31 07:45:00	Other	weekday	9	71.7804	7.47655	2.49218	5.74698
1899-12-31 08:00:00	Other	weekend	9	28.3751	2.93966	0.979887	2.25962
1899-12-31 08:00:00	Other	weekday	9	69.2079	6.33646	2.11215	4.87063
1899-12-31 08:15:00	Other	weekend	9	27.7633	4.63075	1.54358	3.55951
1899-12-31 08:15:00	Other	weekday	9	68.6141	8.76006	2.92002	6.73358
1899-12-31 08:30:00	Other	weekend	9	26.8423	2.94491	0.981635	2.26366
1899-12-31 08:30:00	Other	weekday	9	69.8624	7.16789	2.3893	5.50973
1899-12-31 08:45:00	Other	weekend	9	27.129	4.71951	1.57317	3.62774
1899-12-31 08:45:00	Other	weekday	9	70.7342	2.6271	0.875698	2.01936
1899-12-31 09:00:00	Other	weekend	9	27.4086	1.85736	0.619122	1.4277
1899-12-31 09:00:00	Other	weekday	9	69.602	5.65497	1.88499	4.34679
1899-12-31 09:15:00	Other	weekend	9	26.0128	4.86604	1.62201	3.74037
1899-12-31 09:15:00	Other	weekday	9	68.8814	6.84487	2.28162	5.26143
1899-12-31 09:30:00	Other	weekend	9	29.6247	4.16256	1.38752	3.19962
1899-12-31 09:30:00	Other	weekday	9	64.808	8.39922	2.79974	6.45621
1899-12-31 09:45:00	Other	weekend	9	28.0113	4.88391	1.62797	3.75411
1899-12-31 09:45:00	Other	weekday	9	66.3863	11.0112	3.67039	8.46393
1899-12-31 10:00:00	Other	weekend	9	28.7678	5.18765	1.72922	3.98758
1899-12-31 10:00:00	Other	weekday	9	66.8025	6.4906	2.16353	4.98912
1899-12-31 10:15:00	Other	weekend	9	26.7959	4.76114	1.58705	3.65973
1899-12-31 10:15:00	Other	weekday	9	67.966	12.0209	4.00695	9.24005
1899-12-31 10:30:00	Other	weekend	9	29.6279	3.80285	1.26762	2.92313
1899-12-31 10:30:00	Other	weekday	9	62.418	12.1727	4.05757	9.35676
1899-12-31 10:45:00	Other	weekend	9	27.4721	1.69592	0.565305	1.3036
1899-12-31 10:45:00	Other	weekday	9	65.8348	13.0657	4.35525	10.0432
1899-12-31 11:00:00	Other	weekend	9	27.5542	1.60702	0.535673	1.23526
1899-12-31 11:00:00	Other	weekday	9	65.0959	10.8472	3.61574	8.3379
1899-12-31 11:15:00	Other	weekend	9	28.052	1.81311	0.604369	1.39368
1899-12-31 11:15:00	Other	weekday	9	64.7493	12.1106	4.03686	9.30902
1899-12-31 11:30:00	Other	weekend	9	27.245	1.49596	0.498652	1.14989
1899-12-31 11:30:00	Other	weekday	9	67.3052	5.87322	1.95774	4.51456
1899-12-31 11:45:00	Other	weekend	9	29.2001	2.45531	0.818438	1.88732
1899-12-31 11:45:00	Other	weekday	9	62.0668	12.8496	4.28318	9.87704
1899-12-31 12:00:00	Other	weekend	9	27.9309	1.83353	0.611176	1.40937
1899-12-31 12:00:00	Other	weekday	9	64.1451	9.86624	3.28875	7.58387
1899-12-31 12:15:00	Other	weekend	9	27.7912	2.2484	0.749465	1.72827
1899-12-31 12:15:00	Other	weekday	9	64.8	13.0908	4.36362	10.0625
1899-12-31 12:30:00	Other	weekend	9	28.4296	3.57787	1.19262	2.75019
1899-12-31 12:30:00	Other	weekday	9	64.745	11.1017	3.70058	8.53354
1899-12-31 12:45:00	Other	weekend	9	27.7493	3.72782	1.24261	2.86546
1899-12-31 12:45:00	Other	weekday	9	68.4038	6.42269	2.1409	4.93692
1899-12-31 13:00:00	Other	weekend	9	27.9102	3.12831	1.04277	2.40463
1899-12-31 13:00:00	Other	weekday	9	66.6787	9.55856	3.18619	7.34736
1899-12-31 13:15:00	Other	weekend	9	26.2728	1.99786	0.665952	1.53569
1899-12-31 13:15:00	Other	weekday	9	69.3122	7.74283	2.58094	5.95167
1899-12-31 13:30:00	Other	weekend	9	28.1023	2.52433	0.841444	1.94037
1899-12-31 13:30:00	Other	weekday	9	65.7509	11.9064	3.96879	9.15205
1899-12-31 13:45:00	Other	weekend	9	27.6497	3.36791	1.12264	2.58881
1899-12-31 13:45:00	Other	weekday	9	65.6572	13.2115	4.40383	10.1552
1899-12-31 14:00:00	Other	weekend	9	29.5538	1.96441	0.654803	1.50998
1899-12-31 14:00:00	Other	weekday	9	64.9435	12.4309	4.14365	9.55527
1899-12-31 14:15:00	Other	weekend	9	26.5123	2.75181	0.917271	2.11523
1899-12-31 14:15:00	Other	weekday	9	69.4695	8.88102	2.96034	6.82655
1899-12-31 14:30:00	Other	weekend	9	28.5531	2.10354	0.70118	1.61692
1899-12-31 14:30:00	Other	weekday	9	64.8651	12.2977	4.09923	9.45283
1899-12-31 14:45:00	Other	weekend	9	27.324	2.16587	0.721955	1.66483
1899-12-31 14:45:00	Other	weekday	9	67.6236	10.174	3.39133	7.82042
1899-12-31 15:00:00	Other	weekend	9	29.3391	2.90818	0.969393	2.23542
1899-12-31 15:00:00	Other	weekday	9	65.1809	10.2418	3.41394	7.87256
1899-12-31 15:15:00	Other	weekend	9	27.9135	2.21139	0.737131	1.69983
1899-12-31 15:15:00	Other	weekday	9	67.4772	10.0721	3.35738	7.74213
1899-12-31 15:30:00	Other	weekend	9	28.7694	1.62773	0.542577	1.25118
1899-12-31 15:30:00	Other	weekday	9	68.1381	7.94593	2.64864	6.10779
1899-12-31 15:45:00	Other	weekend	9	27.6635	1.59903	0.53301	1.22912
1899-12-31 15:45:00	Other	weekday	9	69.6381	5.54482	1.84827	4.26213
1899-12-31 16:00:00	Other	weekend	9	29.4994	2.05395	0.68465	1.5788
1899-12-31 16:00:00	Other	weekday	9	68.8271	3.82881	1.27627	2.94308
1899-12-31 16:15:00	Other	weekend	9	28.5984	3.08926	1.02975	2.37462
1899-12-31 16:15:00	Other	weekday	9	70.5469	2.34518	0.781727	1.80267
1899-12-31 16:30:00	Other	weekend	9	27.5988	3.1229	1.04097	2.40048
1899-12-31 16:30:00	Other	weekday	9	71.6349	4.5783	1.5261	3.5192
1899-12-31 16:45:00	Other	weekend	9	28.5538	1.12675	0.375583	0.866095
1899-12-31 16:45:00	Other	weekday	9	68.4303	7.3944	2.4648	5.68384
1899-12-31 17:00:00	Other	weekend	9	29.2957	1.16379	0.387929	0.894567
1899-12-31 17:00:00	Other	weekday	9	69.5549	2.97052	0.990174	2.28335
1899-12-31 17:15:00	Other	weekend	9	27.5867	1.50106	0.500354	1.15382
1899-12-31 17:15:00	Other	weekday	9	72.0018	1.49652	0.498841	1.15033
1899-12-31 17:30:00	Other	weekend	9	30.2379	3.85434	1.28478	2.9627
1899-12-31 17:30:00	Other	weekday	9	69.7621	3.85434	1.28478	2.9627
1899-12-31 17:45:00	Other	weekend	9	25.3398	5.65024	1.88341	4.34316
1899-12-31 17:45:00	Other	weekday	9	74.6602	5.65024	1.88341	4.34316
1899-12-31 18:00:00	Other	weekend	9	31.3503	3.90568	1.30189	3.00217
1899-12-31 18:00:00	Other	weekday	9	68.2665	4.03773	1.34591	3.10367
1899-12-31 18:15:00	Other	weekend	9	27.549	4.26212	1.42071	3.27616
1899-12-31 18:15:00	Other	weekday	9	72.451	4.26212	1.42071	3.27616
1899-12-31 18:30:00	Other	weekend	9	30.2782	4.97543	1.65848	3.82445
1899-12-31 18:30:00	Other	weekday	9	68.9418	4.85002	1.61667	3.72806
1899-12-31 18:45:00	Other	weekend	9	27.4248	3.51421	1.1714	2.70126
1899-12-31 18:45:00	Other	weekday	9	72.5752	3.51421	1.1714	2.70126
1899-12-31 19:00:00	Other	weekend	9	29.4089	4.21988	1.40663	3.24369
1899-12-31 19:00:00	Other	weekday	9	70.5911	4.21988	1.40663	3.24369
1899-12-31 19:15:00	Other	weekend	9	28.5091	3.0131	1.00437	2.31607
1899-12-31 19:15:00	Other	weekday	9	71.4909	3.0131	1.00437	2.31607
1899-12-31 19:30:00	Other	weekend	9	28.6469	3.62068	1.20689	2.7831
1899-12-31 19:30:00	Other	weekday	9	71.3531	3.62068	1.20689	2.7831
1899-12-31 19:45:00	Other	weekend	9	28.2122	4.44436	1.48145	3.41624
1899-12-31 19:45:00	Other	weekday	9	71.7878	4.44436	1.48145	3.41624
1899-12-31 20:00:00	Other	weekend	9	29.4137	2.95937	0.986458	2.27478
1899-12-31 20:00:00	Other	weekday	9	70.5863	2.95937	0.986458	2.27478
1899-12-31 20:15:00	Other	weekend	9	28.5335	1.70337	0.567789	1.30932
1899-12-31 20:15:00	Other	weekday	9	71.055	2.3325	0.777498	1.79291
1899-12-31 20:30:00	Other	weekend	9	27.2224	2.87674	0.958913	2.21126
1899-12-31 20:30:00	Other	weekday	9	72.0113	3.76664	1.25555	2.8953
1899-12-31 20:45:00	Other	weekend	9	28.9504	3.99503	1.33168	3.07085
1899-12-31 20:45:00	Other	weekday	9	71.0496	3.99503	1.33168	3.07085
1899-12-31 21:00:00	Other	weekend	9	29.174	4.32738	1.44246	3.32632
1899-12-31 21:00:00	Other	weekday	9	70.826	4.32738	1.44246	3.32632
1899-12-31 21:15:00	Other	weekend	9	29.2924	3.09096	1.03032	2.37592
1899-12-31 21:15:00	Other	weekday	9	70.3108	3.21366	1.07122	2.47024
1899-12-31 21:30:00	Other	weekend	9	27.433	4.61581	1.5386	3.54803
1899-12-31 21:30:00	Other	weekday	9	72.1702	4.53329	1.5111	3.48459
1899-12-31 21:45:00	Other	weekend	9	29.9329	6.98946	2.32982	5.37257
1899-12-31 21:45:00	Other	weekday	9	70.0671	6.98946	2.32982	5.37257
1899-12-31 22:00:00	Other	weekend	9	28.1035	6.09354	2.03118	4.68391
1899-12-31 22:00:00	Other	weekday	9	70.7325	6.49535	2.16512	4.99277
1899-12-31 22:15:00	Other	weekend	9	27.744	9.05162	3.01721	6.95769
1899-12-31 22:15:00	Other	weekday	9	70.6099	9.4497	3.1499	7.26368
1899-12-31 22:30:00	Other	weekend	9	29.4052	12.0566	4.01887	9.26752
1899-12-31 22:30:00	Other	weekday	9	70.198	11.682	3.89399	8.97955
1899-12-31 22:45:00	Other	weekend	9	27.7228	5.99246	1.99749	4.60621
1899-12-31 22:45:00	Other	weekday	9	72.2772	5.99246	1.99749	4.60621
1899-12-31 23:00:00	Other	weekend	9	31.2611	6.74296	2.24765	5.1831
1899-12-31 23:00:00	Other	weekday	9	68.7389	6.74296	2.24765	5.1831
1899-12-31 23:15:00	Other	weekend	9	28.2857	5.09608	1.69869	3.91719
1899-12-31 23:15:00	Other	weekday	9	71.7143	5.09608	1.69869	3.91719
1899-12-31 23:30:00	Other	weekend	9	28.8411	5.70815	1.90272	4.38767
1899-12-31 23:30:00	Other	weekday	9	71.1589	5.70815	1.90272	4.38767
1899-12-31 23:45:00	Other	weekend	9	26.9213	4.28269	1.42756	3.29197
1899-12-31 23:45:00	Other	weekday	9	73.0787	4.28269	1.42756	3.29197
1899-12-31	Viridor	weekend	9	0	0	0	0
1899-12-31	Viridor	weekday	9	0	0	0	0
1899-12-31 00:15:00	Viridor	weekend	9	0	0	0	0
1899-12-31 00:15:00	Viridor	weekday	9	0	0	0	0
1899-12-31 00:30:00	Viridor	weekend	9	0	0	0	0
1899-12-31 00:30:00	Viridor	weekday	9	0	0	0	0
1899-12-31 00:45:00	Viridor	weekend	9	0	0	0	0
1899-12-31 00:45:00	Viridor	weekday	9	0	0	0	0
1899-12-31 01:00:00	Viridor	weekend	9	0	0	0	0
1899-12-31 01:00:00	Viridor	weekday	9	0	0	0	0
1899-12-31 01:15:00	Viridor	weekend	9	0	0	0	0
1899-12-31 01:15:00	Viridor	weekday	9	0	0	0	0
1899-12-31 01:30:00	Viridor	weekend	9	0	0	0	0
1899-12-31 01:30:00	Viridor	weekday	9	0	0	0	0
1899-12-31 01:45:00	Viridor	weekend	9	0	0	0	0
1899-12-31 01:45:00	Viridor	weekday	9	0	0	0	0
1899-12-31 02:00:00	Viridor	weekend	9	0	0	0	0
1899-12-31 02:00:00	Viridor	weekday	9	0	0	0	0
1899-12-31 02:15:00	Viridor	weekend	9	0	0	0	0
1899-12-31 02:15:00	Viridor	weekday	9	0	0	0	0
1899-12-31 02:30:00	Viridor	weekend	9	0	0	0	0
1899-12-31 02:30:00	Viridor	weekday	9	0	0	0	0
1899-12-31 02:45:00	Viridor	weekend	9	0	0	0	0
1899-12-31 02:45:00	Viridor	weekday	9	0	0	0	0
1899-12-31 03:00:00	Viridor	weekend	9	0	0	0	0
1899-12-31 03:00:00	Viridor	weekday	9	0	0	0	0
1899-12-31 03:15:00	Viridor	weekend	9	0	0	0	0
1899-12-31 03:15:00	Viridor	weekday	9	0	0	0	0
1899-12-31 03:30:00	Viridor	weekend	9	0	0	0	0
1899-12-31 03:30:00	Viridor	weekday	9	0	0	0	0
1899-12-31 03:45:00	Viridor	weekend	9	0	0	0	0
1899-12-31 03:45:00	Viridor	weekday	9	0	0	0	0
1899-12-31 04:00:00	Viridor	weekend	9	0	0	0	0
1899-12-31 04:00:00	Viridor	weekday	9	0	0	0	0
1899-12-31 04:15:00	Viridor	weekend	9	0	0	0	0
1899-12-31 04:15:00	Viridor	weekday	9	0	0	0	0
1899-12-31 04:30:00	Viridor	weekend	9	0	0	0	0
1899-12-31 04:30:00	Viridor	weekday	9	0	0	0	0
1899-12-31 04:45:00	Viridor	weekend	9	0	0	0	0
1899-12-31 04:45:00	Viridor	weekday	9	0	0	0	0
1899-12-31 05:00:00	Viridor	weekend	9	0	0	0	0
1899-12-31 05:00:00	Viridor	weekday	9	0	0	0	0
1899-12-31 05:15:00	Viridor	weekend	9	0	0	0	0
1899-12-31 05:15:00	Viridor	weekday	9	0	0	0	0
1899-12-31 05:30:00	Viridor	weekend	9	0	0	0	0
1899-12-31 05:30:00	Viridor	weekday	9	0	0	0	0
1899-12-31 05:45:00	Viridor	weekend	9	0	0	0	0
1899-12-31 05:45:00	Viridor	weekday	9	0	0	0	0
1899-12-31 06:00:00	Viridor	weekend	9	0	0	0	0
1899-12-31 06:00:00	Viridor	weekday	9	0	0	0	0
1899-12-31 06:15:00	Viridor	weekend	9	0	0	0	0
1899-12-31 06:15:00	Viridor	weekday	9	0	0	0	0
1899-12-31 06:30:00	Viridor	weekend	9	0	0	0	0
1899-12-31 06:30:00	Viridor	weekday	9	1.52071	2.45655	0.818851	1.88827
1899-12-31 06:45:00	Viridor	weekend	9	0	0	0	0
1899-12-31 06:45:00	Viridor	weekday	9	1.50702	2.99096	0.996987	2.29906
1899-12-31 07:00:00	Viridor	weekend	9	0.483092	1.44928	0.483092	1.11401
1899-12-31 07:00:00	Viridor	weekday	9	1.62066	2.56087	0.853623	1.96846
1899-12-31 07:15:00	Viridor	weekend	9	0.673401	2.0202	0.673401	1.55286
1899-12-31 07:15:00	Viridor	weekday	9	1.47427	2.41922	0.806408	1.85958
1899-12-31 07:30:00	Viridor	weekend	9	0.411523	1.23457	0.411523	0.948973
1899-12-31 07:30:00	Viridor	weekday	9	2.78366	5.08601	1.69534	3.90945
1899-12-31 07:45:00	Viridor	weekend	9	0.31746	0.952381	0.31746	0.732065
1899-12-31 07:45:00	Viridor	weekday	9	2.01058	4.16345	1.38782	3.20031
1899-12-31 08:00:00	Viridor	weekend	9	0.505051	1.51515	0.505051	1.16465
1899-12-31 08:00:00	Viridor	weekday	9	1.91198	4.55254	1.51751	3.49939
1899-12-31 08:15:00	Viridor	weekend	9	0.716846	2.15054	0.716846	1.65305
1899-12-31 08:15:00	Viridor	weekday	9	2.90579	7.47202	2.49067	5.7435
1899-12-31 08:30:00	Viridor	weekend	9	0.966184	2.89855	0.966184	2.22802
1899-12-31 08:30:00	Viridor	weekday	9	1.93237	5.7971	1.93237	4.45605
1899-12-31 08:45:00	Viridor	weekend	9	0.42735	1.28205	0.42735	0.985472
1899-12-31 08:45:00	Viridor	weekday	9	1.7094	5.12821	1.7094	3.94189
1899-12-31 09:00:00	Viridor	weekend	9	0.740741	2.22222	0.740741	1.70815
1899-12-31 09:00:00	Viridor	weekday	9	1.11111	3.33333	1.11111	2.56223
1899-12-31 09:15:00	Viridor	weekend	9	0.793651	2.38095	0.793651	1.83016
1899-12-31 09:15:00	Viridor	weekday	9	3.57143	8.37574	2.79191	6.43817
1899-12-31 09:30:00	Viridor	weekend	9	0.411523	1.23457	0.411523	0.948973
1899-12-31 09:30:00	Viridor	weekday	9	4.41505	8.60367	2.86789	6.61336
1899-12-31 09:45:00	Viridor	weekend	9	0	0	0	0
1899-12-31 09:45:00	Viridor	weekday	9	4.46479	7.40725	2.46908	5.69372
1899-12-31 10:00:00	Viridor	weekend	9	0	0	0	0
1899-12-31 10:00:00	Viridor	weekday	9	4.42975	9.73724	3.24575	7.4847
1899-12-31 10:15:00	Viridor	weekend	9	0	0	0	0
1899-12-31 10:15:00	Viridor	weekday	9	5.2381	8.68966	2.89655	6.67946
1899-12-31 10:30:00	Viridor	weekend	9	0	0	0	0
1899-12-31 10:30:00	Viridor	weekday	9	6.71958	12.9109	4.30364	9.92421
1899-12-31 10:45:00	Viridor	weekend	9	0	0	0	0
1899-12-31 10:45:00	Viridor	weekday	9	5.50265	12.8844	4.29479	9.9038
1899-12-31 11:00:00	Viridor	weekend	9	0.383142	1.14943	0.383142	0.883526
1899-12-31 11:00:00	Viridor	weekday	9	4.98267	10.2174	3.4058	7.85378
1899-12-31 11:15:00	Viridor	weekend	9	0.823045	2.46914	0.823045	1.89795
1899-12-31 11:15:00	Viridor	weekday	9	5.97884	10.7779	3.59263	8.28461
1899-12-31 11:30:00	Viridor	weekend	9	0	0	0	0
1899-12-31 11:30:00	Viridor	weekday	9	4.65608	6.39776	2.13259	4.91775
1899-12-31 11:45:00	Viridor	weekend	9	0	0	0	0
1899-12-31 11:45:00	Viridor	weekday	9	7.93945	13.3675	4.45582	10.2751
1899-12-31 12:00:00	Viridor	weekend	9	0.326797	0.980392	0.326797	0.753596
1899-12-31 12:00:00	Viridor	weekday	9	6.40678	10.173	3.39101	7.81969
1899-12-31 12:15:00	Viridor	weekend	9	0	0	0	0
1899-12-31 12:15:00	Viridor	weekday	9	6.1742	11.7456	3.91519	9.02843
1899-12-31 12:30:00	Viridor	weekend	9	0	0	0	0
1899-12-31 12:30:00	Viridor	weekday	9	4.84127	10.9394	3.64648	8.40879
1899-12-31 12:45:00	Viridor	weekend	9	0	0	0	0
1899-12-31 12:45:00	Viridor	weekday	9	3.05327	5.81552	1.93851	4.47021
1899-12-31 13:00:00	Viridor	weekend	9	0.854701	2.5641	0.854701	1.97094
1899-12-31 13:00:00	Viridor	weekday	9	4.12902	8.86434	2.95478	6.81374
1899-12-31 13:15:00	Viridor	weekend	9	0.411523	1.23457	0.411523	0.948973
1899-12-31 13:15:00	Viridor	weekday	9	3.592	6.34703	2.11568	4.87876
1899-12-31 13:30:00	Viridor	weekend	9	0.383142	1.14943	0.383142	0.883526
1899-12-31 13:30:00	Viridor	weekday	9	5.35213	12.4406	4.14688	9.56272
1899-12-31 13:45:00	Viridor	weekend	9	0.854701	2.5641	0.854701	1.97094
1899-12-31 13:45:00	Viridor	weekday	9	5.83842	13.876	4.62535	10.6661
1899-12-31 14:00:00	Viridor	weekend	9	0.396825	1.19048	0.396825	0.915081
1899-12-31 14:00:00	Viridor	weekday	9	5.10582	11.7158	3.90528	9.00558
1899-12-31 14:15:00	Viridor	weekend	9	0.411523	1.23457	0.411523	0.948973
1899-12-31 14:15:00	Viridor	weekday	9	3.6067	7.36505	2.45502	5.66128
1899-12-31 14:30:00	Viridor	weekend	9	0.766284	2.29885	0.766284	1.76705
1899-12-31 14:30:00	Viridor	weekday	9	5.81554	11.7341	3.91137	9.01963
1899-12-31 14:45:00	Viridor	weekend	9	0	0	0	0
1899-12-31 14:45:00	Viridor	weekday	9	4.62507	11.4431	3.81437	8.79596
1899-12-31 15:00:00	Viridor	weekend	9	0	0	0	0
1899-12-31 15:00:00	Viridor	weekday	9	5.48002	10.6826	3.56087	8.21138
1899-12-31 15:15:00	Viridor	weekend	9	0	0	0	0
1899-12-31 15:15:00	Viridor	weekday	9	4.60928	10.12	3.37333	7.77891
1899-12-31 15:30:00	Viridor	weekend	9	0	0	0	0
1899-12-31 15:30:00	Viridor	weekday	9	3.0925	7.00901	2.33634	5.3876
1899-12-31 15:45:00	Viridor	weekend	9	0	0	0	0
1899-12-31 15:45:00	Viridor	weekday	9	2.69841	5.90937	1.96979	4.54234
1899-12-31 16:00:00	Viridor	weekend	9	0	0	0	0
1899-12-31 16:00:00	Viridor	weekday	9	1.67357	2.68029	0.89343	2.06025
1899-12-31 16:15:00	Viridor	weekend	9	0	0	0	0
1899-12-31 16:15:00	Viridor	weekday	9	0.854701	2.5641	0.854701	1.97094
1899-12-31 16:30:00	Viridor	weekend	9	0	0	0	0
1899-12-31 16:30:00	Viridor	weekday	9	0.766284	2.29885	0.766284	1.76705
1899-12-31 16:45:00	Viridor	weekend	9	0	0	0	0
1899-12-31 16:45:00	Viridor	weekday	9	3.01587	6.79302	2.26434	5.22158
1899-12-31 17:00:00	Viridor	weekend	9	0	0	0	0
1899-12-31 17:00:00	Viridor	weekday	9	1.14943	3.44828	1.14943	2.65058
1899-12-31 17:15:00	Viridor	weekend	9	0	0	0	0
1899-12-31 17:15:00	Viridor	weekday	9	0.411523	1.23457	0.411523	0.948973
1899-12-31 17:30:00	Viridor	weekend	9	0	0	0	0
1899-12-31 17:30:00	Viridor	weekday	9	0	0	0	0
1899-12-31 17:45:00	Viridor	weekend	9	0	0	0	0
1899-12-31 17:45:00	Viridor	weekday	9	0	0	0	0
1899-12-31 18:00:00	Viridor	weekend	9	0	0	0	0
1899-12-31 18:00:00	Viridor	weekday	9	0.383142	1.14943	0.383142	0.883526
1899-12-31 18:15:00	Viridor	weekend	9	0	0	0	0
1899-12-31 18:15:00	Viridor	weekday	9	0	0	0	0
1899-12-31 18:30:00	Viridor	weekend	9	0	0	0	0
1899-12-31 18:30:00	Viridor	weekday	9	0.383142	1.14943	0.383142	0.883526
1899-12-31 18:45:00	Viridor	weekend	9	0	0	0	0
1899-12-31 18:45:00	Viridor	weekday	9	0	0	0	0
1899-12-31 19:00:00	Viridor	weekend	9	0	0	0	0
1899-12-31 19:00:00	Viridor	weekday	9	0	0	0	0
1899-12-31 19:15:00	Viridor	weekend	9	0	0	0	0
1899-12-31 19:15:00	Viridor	weekday	9	0	0	0	0
1899-12-31 19:30:00	Viridor	weekend	9	0	0	0	0
1899-12-31 19:30:00	Viridor	weekday	9	0	0	0	0
1899-12-31 19:45:00	Viridor	weekend	9	0	0	0	0
1899-12-31 19:45:00	Viridor	weekday	9	0	0	0	0
1899-12-31 20:00:00	Viridor	weekend	9	0	0	0	0
1899-12-31 20:00:00	Viridor	weekday	9	0	0	0	0
1899-12-31 20:15:00	Viridor	weekend	9	0	0	0	0
1899-12-31 20:15:00	Viridor	weekday	9	0	0	0	0
1899-12-31 20:30:00	Viridor	weekend	9	0	0	0	0
1899-12-31 20:30:00	Viridor	weekday	9	0	0	0	0
1899-12-31 20:45:00	Viridor	weekend	9	0	0	0	0
1899-12-31 20:45:00	Viridor	weekday	9	0	0	0	0
1899-12-31 21:00:00	Viridor	weekend	9	0	0	0	0
1899-12-31 21:00:00	Viridor	weekday	9	0	0	0	0
1899-12-31 21:15:00	Viridor	weekend	9	0	0	0	0
1899-12-31 21:15:00	Viridor	weekday	9	0	0	0	0
1899-12-31 21:30:00	Viridor	weekend	9	0	0	0	0
1899-12-31 21:30:00	Viridor	weekday	9	0	0	0	0
1899-12-31 21:45:00	Viridor	weekend	9	0	0	0	0
1899-12-31 21:45:00	Viridor	weekday	9	0	0	0	0
1899-12-31 22:00:00	Viridor	weekend	9	0	0	0	0
1899-12-31 22:00:00	Viridor	weekday	9	0	0	0	0
1899-12-31 22:15:00	Viridor	weekend	9	0	0	0	0
1899-12-31 22:15:00	Viridor	weekday	9	0	0	0	0
1899-12-31 22:30:00	Viridor	weekend	9	0	0	0	0
1899-12-31 22:30:00	Viridor	weekday	9	0	0	0	0
1899-12-31 22:45:00	Viridor	weekend	9	0	0	0	0
1899-12-31 22:45:00	Viridor	weekday	9	0	0	0	0
1899-12-31 23:00:00	Viridor	weekend	9	0	0	0	0
1899-12-31 23:00:00	Viridor	weekday	9	0	0	0	0
1899-12-31 23:15:00	Viridor	weekend	9	0	0	0	0
1899-12-31 23:15:00	Viridor	weekday	9	0	0	0	0
1899-12-31 23:30:00	Viridor	weekend	9	0	0	0	0
1899-12-31 23:30:00	Viridor	weekday	9	0	0	0	0
1899-12-31 23:45:00	Viridor	weekend	9	0	0	0	0
1899-12-31 23:45:00	Viridor	weekday	9	0	0	0	0
