# Supplementary material for: Urban gulls adapt foraging schedule to human-activity patterns
Source: Ibis (Lond 1859). Author manuscript; Available in PMC 2021 Jan 1. (PMC7116490; doi:10.1111/ibi.12892)
Supplement: Data Set S2-2 [file EMS104399-supplement-Data_Set_S2_2.xls]

## Sheet: Supplementary Dataset 5
time	habitat	weekday	N	percentage	sd	se	ci
1899-12-31	Green spaces	weekend	9	0	0	0	0
1899-12-31	Green spaces	weekday	9	2.02934	3.56388	1.18796	2.73944
1899-12-31 00:15:00	Green spaces	weekend	9	0	0	0	0
1899-12-31 00:15:00	Green spaces	weekday	9	2.0757	3.87088	1.29029	2.97542
1899-12-31 00:30:00	Green spaces	weekend	9	0	0	0	0
1899-12-31 00:30:00	Green spaces	weekday	9	2.14042	3.44046	1.14682	2.64457
1899-12-31 00:45:00	Green spaces	weekend	9	0.37037	1.11111	0.37037	0.854076
1899-12-31 00:45:00	Green spaces	weekday	9	1.20517	1.80816	0.602721	1.38988
1899-12-31 01:00:00	Green spaces	weekend	9	0	0	0	0
1899-12-31 01:00:00	Green spaces	weekday	9	2.86935	4.48718	1.49573	3.44915
1899-12-31 01:15:00	Green spaces	weekend	9	0	0	0	0
1899-12-31 01:15:00	Green spaces	weekday	9	1.11667	1.68099	0.560331	1.29213
1899-12-31 01:30:00	Green spaces	weekend	9	0	0	0	0
1899-12-31 01:30:00	Green spaces	weekday	9	0	0	0	0
1899-12-31 01:45:00	Green spaces	weekend	9	0	0	0	0
1899-12-31 01:45:00	Green spaces	weekday	9	0.859788	1.71257	0.570856	1.3164
1899-12-31 02:00:00	Green spaces	weekend	9	0	0	0	0
1899-12-31 02:00:00	Green spaces	weekday	9	1.11367	2.32422	0.77474	1.78655
1899-12-31 02:15:00	Green spaces	weekend	9	0	0	0	0
1899-12-31 02:15:00	Green spaces	weekday	9	0.793651	1.57485	0.524951	1.21054
1899-12-31 02:30:00	Green spaces	weekend	9	0	0	0	0
1899-12-31 02:30:00	Green spaces	weekday	9	0.396825	1.19048	0.396825	0.915081
1899-12-31 02:45:00	Green spaces	weekend	9	0	0	0	0
1899-12-31 02:45:00	Green spaces	weekday	9	0.808348	1.60436	0.534786	1.23322
1899-12-31 03:00:00	Green spaces	weekend	9	0	0	0	0
1899-12-31 03:00:00	Green spaces	weekday	9	1.94572	3.12998	1.04333	2.40591
1899-12-31 03:15:00	Green spaces	weekend	9	0.347222	1.04167	0.347222	0.800696
1899-12-31 03:15:00	Green spaces	weekday	9	2.31237	2.41692	0.805641	1.85781
1899-12-31 03:30:00	Green spaces	weekend	9	0.396825	1.19048	0.396825	0.915081
1899-12-31 03:30:00	Green spaces	weekday	9	2.38785	2.46609	0.82203	1.8956
1899-12-31 03:45:00	Green spaces	weekend	9	1.71958	2.73493	0.911643	2.10225
1899-12-31 03:45:00	Green spaces	weekday	9	4.70899	5.02513	1.67504	3.86266
1899-12-31 04:00:00	Green spaces	weekend	9	3.00649	3.88139	1.2938	2.9835
1899-12-31 04:00:00	Green spaces	weekday	9	4.95221	5.39172	1.79724	4.14444
1899-12-31 04:15:00	Green spaces	weekend	9	4.60236	6.36037	2.12012	4.88902
1899-12-31 04:15:00	Green spaces	weekday	9	8.50504	9.04396	3.01465	6.9518
1899-12-31 04:30:00	Green spaces	weekend	9	5.79391	6.61095	2.20365	5.08162
1899-12-31 04:30:00	Green spaces	weekday	9	10.5869	16.5443	5.51477	12.7171
1899-12-31 04:45:00	Green spaces	weekend	9	2.82011	3.06457	1.02152	2.35564
1899-12-31 04:45:00	Green spaces	weekday	9	14.2887	14.1576	4.71918	10.8825
1899-12-31 05:00:00	Green spaces	weekend	9	4.73846	4.75884	1.58628	3.65796
1899-12-31 05:00:00	Green spaces	weekday	9	15.0501	13.4972	4.49905	10.3748
1899-12-31 05:15:00	Green spaces	weekend	9	4.7204	5.21215	1.73738	4.00641
1899-12-31 05:15:00	Green spaces	weekday	9	8.71419	8.7791	2.92637	6.74821
1899-12-31 05:30:00	Green spaces	weekend	9	3.0978	3.21728	1.07243	2.47302
1899-12-31 05:30:00	Green spaces	weekday	9	7.33316	6.13331	2.04444	4.71448
1899-12-31 05:45:00	Green spaces	weekend	9	3.99802	5.0708	1.69027	3.89776
1899-12-31 05:45:00	Green spaces	weekday	9	4.52381	6.47251	2.1575	4.97521
1899-12-31 06:00:00	Green spaces	weekend	9	2.09138	4.20078	1.40026	3.22901
1899-12-31 06:00:00	Green spaces	weekday	9	5.70785	5.61168	1.87056	4.31352
1899-12-31 06:15:00	Green spaces	weekend	9	2.92328	4.67446	1.55815	3.59311
1899-12-31 06:15:00	Green spaces	weekday	9	5.29989	6.28658	2.09553	4.83229
1899-12-31 06:30:00	Green spaces	weekend	9	2.6975	2.84569	0.948563	2.18739
1899-12-31 06:30:00	Green spaces	weekday	9	1.55993	3.09601	1.032	2.3798
1899-12-31 06:45:00	Green spaces	weekend	9	0.779967	1.54801	0.516002	1.1899
1899-12-31 06:45:00	Green spaces	weekday	9	2.72803	3.36974	1.12325	2.59021
1899-12-31 07:00:00	Green spaces	weekend	9	0	0	0	0
1899-12-31 07:00:00	Green spaces	weekday	9	4.24093	7.1491	2.38303	5.49529
1899-12-31 07:15:00	Green spaces	weekend	9	1.13035	1.70271	0.567569	1.30882
1899-12-31 07:15:00	Green spaces	weekday	9	3.7494	6.58062	2.19354	5.05831
1899-12-31 07:30:00	Green spaces	weekend	9	0.740741	2.22222	0.740741	1.70815
1899-12-31 07:30:00	Green spaces	weekday	9	0.73832	1.47741	0.49247	1.13564
1899-12-31 07:45:00	Green spaces	weekend	9	0.740741	2.22222	0.740741	1.70815
1899-12-31 07:45:00	Green spaces	weekday	9	1.18519	2.44444	0.814815	1.87897
1899-12-31 08:00:00	Green spaces	weekend	9	1.13757	2.38624	0.795413	1.83422
1899-12-31 08:00:00	Green spaces	weekday	9	4.43731	4.25208	1.41736	3.26844
1899-12-31 08:15:00	Green spaces	weekend	9	1.52153	2.49719	0.832398	1.91951
1899-12-31 08:15:00	Green spaces	weekday	9	3.36061	4.41065	1.47022	3.39032
1899-12-31 08:30:00	Green spaces	weekend	9	0.396825	1.19048	0.396825	0.915081
1899-12-31 08:30:00	Green spaces	weekday	9	2.63374	6.62654	2.20885	5.09361
1899-12-31 08:45:00	Green spaces	weekend	9	0.797721	1.58811	0.52937	1.22073
1899-12-31 08:45:00	Green spaces	weekday	9	1.13757	2.38624	0.795413	1.83422
1899-12-31 09:00:00	Green spaces	weekend	9	2.2963	4.4361	1.4787	3.40989
1899-12-31 09:00:00	Green spaces	weekday	9	4.16814	6.64099	2.21366	5.10472
1899-12-31 09:15:00	Green spaces	weekend	9	1.09916	2.34459	0.78153	1.80221
1899-12-31 09:15:00	Green spaces	weekday	9	2.97747	6.55146	2.18382	5.0359
1899-12-31 09:30:00	Green spaces	weekend	9	1.94591	2.4898	0.829933	1.91383
1899-12-31 09:30:00	Green spaces	weekday	9	4.77705	5.86512	1.95504	4.50833
1899-12-31 09:45:00	Green spaces	weekend	9	1.16809	2.42274	0.807581	1.86228
1899-12-31 09:45:00	Green spaces	weekday	9	1.93529	2.48484	0.828281	1.91002
1899-12-31 10:00:00	Green spaces	weekend	9	1.94591	2.4898	0.829933	1.91383
1899-12-31 10:00:00	Green spaces	weekday	9	2.68665	4.71106	1.57035	3.62124
1899-12-31 10:15:00	Green spaces	weekend	9	1.50794	2.44555	0.815184	1.87982
1899-12-31 10:15:00	Green spaces	weekday	9	2.01646	4.92436	1.64145	3.7852
1899-12-31 10:30:00	Green spaces	weekend	9	1.21987	1.8302	0.610068	1.40682
1899-12-31 10:30:00	Green spaces	weekday	9	1.56379	2.49676	0.832253	1.91918
1899-12-31 10:45:00	Green spaces	weekend	9	0.396825	1.19048	0.396825	0.915081
1899-12-31 10:45:00	Green spaces	weekday	9	1.5873	2.59458	0.864861	1.99437
1899-12-31 11:00:00	Green spaces	weekend	9	0.779967	1.54801	0.516002	1.1899
1899-12-31 11:00:00	Green spaces	weekday	9	3.83608	4.24292	1.41431	3.2614
1899-12-31 11:15:00	Green spaces	weekend	9	0.793651	1.57485	0.524951	1.21054
1899-12-31 11:15:00	Green spaces	weekday	9	0.793651	1.57485	0.524951	1.21054
1899-12-31 11:30:00	Green spaces	weekend	9	0.793651	1.57485	0.524951	1.21054
1899-12-31 11:30:00	Green spaces	weekday	9	0.347222	1.04167	0.347222	0.800696
1899-12-31 11:45:00	Green spaces	weekend	9	0.808348	1.60436	0.534786	1.23322
1899-12-31 11:45:00	Green spaces	weekday	9	3.01587	6.55411	2.1847	5.03793
1899-12-31 12:00:00	Green spaces	weekend	9	1.98413	3.62069	1.2069	2.78311
1899-12-31 12:00:00	Green spaces	weekday	9	1.49599	2.43576	0.811921	1.87229
1899-12-31 12:15:00	Green spaces	weekend	9	1.20517	1.80816	0.602721	1.38988
1899-12-31 12:15:00	Green spaces	weekday	9	1.47906	2.42703	0.80901	1.86558
1899-12-31 12:30:00	Green spaces	weekend	9	1.13757	2.38624	0.795413	1.83422
1899-12-31 12:30:00	Green spaces	weekday	9	2.84813	3.64276	1.21425	2.80007
1899-12-31 12:45:00	Green spaces	weekend	9	1.24579	2.52828	0.84276	1.94341
1899-12-31 12:45:00	Green spaces	weekday	9	2.03944	3.13632	1.04544	2.41079
1899-12-31 13:00:00	Green spaces	weekend	9	1.13757	2.38624	0.795413	1.83422
1899-12-31 13:00:00	Green spaces	weekday	9	1.13757	2.38624	0.795413	1.83422
1899-12-31 13:15:00	Green spaces	weekend	9	0.740741	2.22222	0.740741	1.70815
1899-12-31 13:15:00	Green spaces	weekday	9	2.07819	2.61541	0.871803	2.01038
1899-12-31 13:30:00	Green spaces	weekend	9	0.396825	1.19048	0.396825	0.915081
1899-12-31 13:30:00	Green spaces	weekday	9	3.12271	2.71158	0.903861	2.08431
1899-12-31 13:45:00	Green spaces	weekend	9	1.20732	1.81384	0.604613	1.39424
1899-12-31 13:45:00	Green spaces	weekday	9	2.12332	3.89414	1.29805	2.9933
1899-12-31 14:00:00	Green spaces	weekend	9	1.15226	2.40345	0.801149	1.84745
1899-12-31 14:00:00	Green spaces	weekday	9	1.53439	2.46894	0.822981	1.8978
1899-12-31 14:15:00	Green spaces	weekend	9	1.15226	2.40345	0.801149	1.84745
1899-12-31 14:15:00	Green spaces	weekday	9	3.24809	4.28881	1.4296	3.29667
1899-12-31 14:30:00	Green spaces	weekend	9	2.39565	2.53355	0.844516	1.94746
1899-12-31 14:30:00	Green spaces	weekday	9	1.6167	2.66591	0.888636	2.0492
1899-12-31 14:45:00	Green spaces	weekend	9	0	0	0	0
1899-12-31 14:45:00	Green spaces	weekday	9	2.442	3.20218	1.06739	2.46142
1899-12-31 15:00:00	Green spaces	weekend	9	2.39565	3.09962	1.03321	2.38258
1899-12-31 15:00:00	Green spaces	weekday	9	3.95457	4.53473	1.51158	3.4857
1899-12-31 15:15:00	Green spaces	weekend	9	0.779967	1.54801	0.516002	1.1899
1899-12-31 15:15:00	Green spaces	weekday	9	4.35455	7.27228	2.42409	5.58997
1899-12-31 15:30:00	Green spaces	weekend	9	1.95676	3.09995	1.03332	2.38284
1899-12-31 15:30:00	Green spaces	weekday	9	2.80717	4.65497	1.55166	3.57812
1899-12-31 15:45:00	Green spaces	weekend	9	1.05099	1.58745	0.52915	1.22022
1899-12-31 15:45:00	Green spaces	weekday	9	1.52718	2.54872	0.849574	1.95912
1899-12-31 16:00:00	Green spaces	weekend	9	0	0	0	0
1899-12-31 16:00:00	Green spaces	weekday	9	2.84009	4.66314	1.55438	3.58441
1899-12-31 16:15:00	Green spaces	weekend	9	0	0	0	0
1899-12-31 16:15:00	Green spaces	weekday	9	3.19144	4.87491	1.62497	3.74718
1899-12-31 16:30:00	Green spaces	weekend	9	0	0	0	0
1899-12-31 16:30:00	Green spaces	weekday	9	2.73673	3.81017	1.27006	2.92875
1899-12-31 16:45:00	Green spaces	weekend	9	0.808348	1.60436	0.534786	1.23322
1899-12-31 16:45:00	Green spaces	weekday	9	0.411523	1.23457	0.411523	0.948973
1899-12-31 17:00:00	Green spaces	weekend	9	1.16311	1.74503	0.581675	1.34135
1899-12-31 17:00:00	Green spaces	weekday	9	2.76612	2.9378	0.979267	2.25819
1899-12-31 17:15:00	Green spaces	weekend	9	0.823045	2.46914	0.823045	1.89795
1899-12-31 17:15:00	Green spaces	weekday	9	1.5873	4.7619	1.5873	3.66032
1899-12-31 17:30:00	Green spaces	weekend	9	1.12837	1.69817	0.566055	1.30533
1899-12-31 17:30:00	Green spaces	weekday	9	2.30415	3.0633	1.0211	2.35466
1899-12-31 17:45:00	Green spaces	weekend	9	2.38095	3.57143	1.19048	2.74524
1899-12-31 17:45:00	Green spaces	weekday	9	1.98413	3.1497	1.0499	2.42108
1899-12-31 18:00:00	Green spaces	weekend	9	3.22197	4.53987	1.51329	3.48965
1899-12-31 18:00:00	Green spaces	weekday	9	1.9141	2.55458	0.851528	1.96363
1899-12-31 18:15:00	Green spaces	weekend	9	2.75041	4.64402	1.54801	3.56971
1899-12-31 18:15:00	Green spaces	weekday	9	4.17628	4.5851	1.52837	3.52442
1899-12-31 18:30:00	Green spaces	weekend	9	1.99882	4.76762	1.58921	3.66471
1899-12-31 18:30:00	Green spaces	weekday	9	3.50676	3.39718	1.13239	2.61131
1899-12-31 18:45:00	Green spaces	weekend	9	1.98413	4.7619	1.5873	3.66032
1899-12-31 18:45:00	Green spaces	weekday	9	2.41035	3.14468	1.04823	2.41722
1899-12-31 19:00:00	Green spaces	weekend	9	1.53439	2.55082	0.850273	1.96073
1899-12-31 19:00:00	Green spaces	weekday	9	2.3545	4.71772	1.57257	3.62636
1899-12-31 19:15:00	Green spaces	weekend	9	1.61783	2.62231	0.874104	2.01569
1899-12-31 19:15:00	Green spaces	weekday	9	2.49774	3.15414	1.05138	2.42449
1899-12-31 19:30:00	Green spaces	weekend	9	0.854701	2.5641	0.854701	1.97094
1899-12-31 19:30:00	Green spaces	weekday	9	1.99882	3.15833	1.05278	2.42771
1899-12-31 19:45:00	Green spaces	weekend	9	1.602	2.60757	0.86919	2.00435
1899-12-31 19:45:00	Green spaces	weekday	9	1.93768	2.52697	0.842323	1.9424
1899-12-31 20:00:00	Green spaces	weekend	9	0.793651	2.38095	0.793651	1.83016
1899-12-31 20:00:00	Green spaces	weekday	9	4.47022	4.33113	1.44371	3.3292
1899-12-31 20:15:00	Green spaces	weekend	9	1.19048	2.52538	0.841794	1.94118
1899-12-31 20:15:00	Green spaces	weekday	9	3.89477	6.83272	2.27757	5.25209
1899-12-31 20:30:00	Green spaces	weekend	9	0.383142	1.14943	0.383142	0.883526
1899-12-31 20:30:00	Green spaces	weekday	9	2.72396	2.92457	0.974856	2.24802
1899-12-31 20:45:00	Green spaces	weekend	9	1.64835	2.74382	0.914606	2.10908
1899-12-31 20:45:00	Green spaces	weekday	9	4.48718	4.79	1.59667	3.68192
1899-12-31 21:00:00	Green spaces	weekend	9	2.73774	3.39863	1.13288	2.61242
1899-12-31 21:00:00	Green spaces	weekday	9	5.38793	5.60412	1.86804	4.30771
1899-12-31 21:15:00	Green spaces	weekend	9	2.02923	3.25134	1.08378	2.4992
1899-12-31 21:15:00	Green spaces	weekday	9	6.06464	5.41939	1.80646	4.16571
1899-12-31 21:30:00	Green spaces	weekend	9	3.98996	2.76308	0.921027	2.12389
1899-12-31 21:30:00	Green spaces	weekday	9	8.07511	5.68623	1.89541	4.37082
1899-12-31 21:45:00	Green spaces	weekend	9	3.52146	4.6208	1.54027	3.55187
1899-12-31 21:45:00	Green spaces	weekday	9	7.43589	6.92637	2.30879	5.32408
1899-12-31 22:00:00	Green spaces	weekend	9	1.56492	2.49879	0.832931	1.92074
1899-12-31 22:00:00	Green spaces	weekday	9	5.49681	6.62971	2.2099	5.09605
1899-12-31 22:15:00	Green spaces	weekend	9	0.823045	1.63318	0.544393	1.25537
1899-12-31 22:15:00	Green spaces	weekday	9	0.823045	2.46914	0.823045	1.89795
1899-12-31 22:30:00	Green spaces	weekend	9	0.396825	1.19048	0.396825	0.915081
1899-12-31 22:30:00	Green spaces	weekday	9	0	0	0	0
1899-12-31 22:45:00	Green spaces	weekend	9	0	0	0	0
1899-12-31 22:45:00	Green spaces	weekday	9	0	0	0	0
1899-12-31 23:00:00	Green spaces	weekend	9	0	0	0	0
1899-12-31 23:00:00	Green spaces	weekday	9	0.383142	1.14943	0.383142	0.883526
1899-12-31 23:15:00	Green spaces	weekend	9	0	0	0	0
1899-12-31 23:15:00	Green spaces	weekday	9	0	0	0	0
1899-12-31 23:30:00	Green spaces	weekend	9	0	0	0	0
1899-12-31 23:30:00	Green spaces	weekday	9	0.396825	1.19048	0.396825	0.915081
1899-12-31 23:45:00	Green spaces	weekend	9	0	0	0	0
1899-12-31 23:45:00	Green spaces	weekday	9	0.793651	2.38095	0.793651	1.83016
1899-12-31	Other	weekend	9	30.8257	4.76347	1.58782	3.66153
1899-12-31	Other	weekday	9	66.7619	6.3028	2.10093	4.84476
1899-12-31 00:15:00	Other	weekend	9	25.4294	6.6453	2.2151	5.10803
1899-12-31 00:15:00	Other	weekday	9	71.2739	8.6108	2.87027	6.61884
1899-12-31 00:30:00	Other	weekend	9	30.3314	4.77589	1.59196	3.67107
1899-12-31 00:30:00	Other	weekday	9	66.2596	6.40118	2.13373	4.92039
1899-12-31 00:45:00	Other	weekend	9	26.649	3.03804	1.01268	2.33524
1899-12-31 00:45:00	Other	weekday	9	70.585	3.78289	1.26096	2.90779
1899-12-31 01:00:00	Other	weekend	9	26.3166	3.04668	1.01556	2.34188
1899-12-31 01:00:00	Other	weekday	9	69.9898	4.54783	1.51594	3.49577
1899-12-31 01:15:00	Other	weekend	9	27.8314	1.87431	0.624771	1.44072
1899-12-31 01:15:00	Other	weekday	9	68.8651	5.15025	1.71675	3.95883
1899-12-31 01:30:00	Other	weekend	9	28.688	2.10064	0.700212	1.61469
1899-12-31 01:30:00	Other	weekday	9	70.0133	3.10788	1.03596	2.38893
1899-12-31 01:45:00	Other	weekend	9	28.8076	2.66683	0.888945	2.04991
1899-12-31 01:45:00	Other	weekday	9	69.2189	5.13215	1.71072	3.94492
1899-12-31 02:00:00	Other	weekend	9	26.312	4.51395	1.50465	3.46973
1899-12-31 02:00:00	Other	weekday	9	72.1775	4.71198	1.57066	3.62195
1899-12-31 02:15:00	Other	weekend	9	28.7032	8.02425	2.67475	6.16798
1899-12-31 02:15:00	Other	weekday	9	69.6619	9.07179	3.02393	6.97319
1899-12-31 02:30:00	Other	weekend	9	26.875	7.1348	2.37827	5.48429
1899-12-31 02:30:00	Other	weekday	9	71.8483	6.7681	2.25603	5.20243
1899-12-31 02:45:00	Other	weekend	9	30.0973	7.75309	2.58436	5.95955
1899-12-31 02:45:00	Other	weekday	9	67.4515	9.20987	3.06996	7.07933
1899-12-31 03:00:00	Other	weekend	9	26.3964	7.07358	2.35786	5.43723
1899-12-31 03:00:00	Other	weekday	9	70.4753	7.77414	2.59138	5.97573
1899-12-31 03:15:00	Other	weekend	9	28.7649	3.2211	1.0737	2.47595
1899-12-31 03:15:00	Other	weekday	9	67.7839	6.34089	2.11363	4.87404
1899-12-31 03:30:00	Other	weekend	9	26.284	3.49822	1.16607	2.68897
1899-12-31 03:30:00	Other	weekday	9	70.1906	2.52647	0.842155	1.94201
1899-12-31 03:45:00	Other	weekend	9	28.5532	4.21663	1.40554	3.24119
1899-12-31 03:45:00	Other	weekday	9	64.4891	8.73801	2.91267	6.71663
1899-12-31 04:00:00	Other	weekend	9	22.8713	5.97807	1.99269	4.59515
1899-12-31 04:00:00	Other	weekday	9	67.7124	7.37863	2.45954	5.67172
1899-12-31 04:15:00	Other	weekend	9	25.8938	6.89862	2.29954	5.30275
1899-12-31 04:15:00	Other	weekday	9	60.1905	10.9661	3.65535	8.42926
1899-12-31 04:30:00	Other	weekend	9	20.5411	6.96594	2.32198	5.3545
1899-12-31 04:30:00	Other	weekday	9	63.0781	17.3116	5.77053	13.3069
1899-12-31 04:45:00	Other	weekend	9	27.1787	5.78809	1.92936	4.44912
1899-12-31 04:45:00	Other	weekday	9	54.8895	13.007	4.33566	9.99805
1899-12-31 05:00:00	Other	weekend	9	21.8917	4.34581	1.4486	3.34049
1899-12-31 05:00:00	Other	weekday	9	57.9367	15.1374	5.04581	11.6356
1899-12-31 05:15:00	Other	weekend	9	24.1781	6.62735	2.20912	5.09423
1899-12-31 05:15:00	Other	weekday	9	61.9905	9.44354	3.14785	7.25894
1899-12-31 05:30:00	Other	weekend	9	23.84	3.8937	1.2979	2.99297
1899-12-31 05:30:00	Other	weekday	9	64.1417	9.08177	3.02726	6.98087
1899-12-31 05:45:00	Other	weekend	9	24.3717	4.77111	1.59037	3.6674
1899-12-31 05:45:00	Other	weekday	9	66.7097	7.28375	2.42792	5.59879
1899-12-31 06:00:00	Other	weekend	9	24.9899	4.42037	1.47346	3.3978
1899-12-31 06:00:00	Other	weekday	9	66.4172	6.05061	2.01687	4.65091
1899-12-31 06:15:00	Other	weekend	9	24.9207	5.18123	1.72708	3.98265
1899-12-31 06:15:00	Other	weekday	9	65.5995	7.97246	2.65749	6.12818
1899-12-31 06:30:00	Other	weekend	9	25.895	4.92818	1.64273	3.78814
1899-12-31 06:30:00	Other	weekday	9	67.93	7.28766	2.42922	5.60179
1899-12-31 06:45:00	Other	weekend	9	26.4847	4.00181	1.33394	3.07606
1899-12-31 06:45:00	Other	weekday	9	67.7067	5.0715	1.6905	3.8983
1899-12-31 07:00:00	Other	weekend	9	28.0606	4.56305	1.52102	3.50747
1899-12-31 07:00:00	Other	weekday	9	62.4541	10.5796	3.52654	8.13222
1899-12-31 07:15:00	Other	weekend	9	23.8793	6.06123	2.02041	4.65908
1899-12-31 07:15:00	Other	weekday	9	62.1705	12.8394	4.27981	9.86926
1899-12-31 07:30:00	Other	weekend	9	27.3831	6.00089	2.0003	4.61269
1899-12-31 07:30:00	Other	weekday	9	62.0299	12.4839	4.16131	9.596
1899-12-31 07:45:00	Other	weekend	9	24.754	4.6986	1.5662	3.61166
1899-12-31 07:45:00	Other	weekday	9	67.9762	9.93923	3.31308	7.63997
1899-12-31 08:00:00	Other	weekend	9	26.4439	4.50496	1.50165	3.46282
1899-12-31 08:00:00	Other	weekday	9	60.8407	13.9079	4.63598	10.6906
1899-12-31 08:15:00	Other	weekend	9	25.4481	3.88795	1.29598	2.98855
1899-12-31 08:15:00	Other	weekday	9	61.5957	12.1924	4.06412	9.37188
1899-12-31 08:30:00	Other	weekend	9	25.2814	2.83362	0.94454	2.17811
1899-12-31 08:30:00	Other	weekday	9	63.8815	11.6224	3.87412	8.93375
1899-12-31 08:45:00	Other	weekend	9	25.5377	5.94684	1.98228	4.57114
1899-12-31 08:45:00	Other	weekday	9	67.2157	6.00794	2.00265	4.61811
1899-12-31 09:00:00	Other	weekend	9	24.3186	5.01205	1.67068	3.8526
1899-12-31 09:00:00	Other	weekday	9	63.4762	9.7687	3.25623	7.50889
1899-12-31 09:15:00	Other	weekend	9	24.5168	5.38562	1.79521	4.13975
1899-12-31 09:15:00	Other	weekday	9	65.1103	8.561	2.85367	6.58056
1899-12-31 09:30:00	Other	weekend	9	26.8704	6.37108	2.12369	4.89725
1899-12-31 09:30:00	Other	weekday	9	59.6036	10.8286	3.60954	8.3236
1899-12-31 09:45:00	Other	weekend	9	26.4159	4.01069	1.3369	3.08289
1899-12-31 09:45:00	Other	weekday	9	64.0542	12.286	4.09533	9.44384
1899-12-31 10:00:00	Other	weekend	9	26.4103	6.7363	2.24543	5.17798
1899-12-31 10:00:00	Other	weekday	9	62.1023	8.90832	2.96944	6.84754
1899-12-31 10:15:00	Other	weekend	9	25.288	4.67241	1.55747	3.59153
1899-12-31 10:15:00	Other	weekday	9	65.9495	13.5333	4.5111	10.4026
1899-12-31 10:30:00	Other	weekend	9	28.408	4.33028	1.44343	3.32855
1899-12-31 10:30:00	Other	weekday	9	58.5115	11.8816	3.96053	9.133
1899-12-31 10:45:00	Other	weekend	9	27.0752	1.81983	0.606611	1.39885
1899-12-31 10:45:00	Other	weekday	9	61.9724	14.726	4.90866	11.3194
1899-12-31 11:00:00	Other	weekend	9	26.7742	2.6487	0.8829	2.03597
1899-12-31 11:00:00	Other	weekday	9	57.8206	10.5162	3.50541	8.08349
1899-12-31 11:15:00	Other	weekend	9	27.2584	2.2	0.733332	1.69107
1899-12-31 11:15:00	Other	weekday	9	61.9292	11.7489	3.91629	9.03099
1899-12-31 11:30:00	Other	weekend	9	26.0546	2.25002	0.750006	1.72952
1899-12-31 11:30:00	Other	weekday	9	64.6796	6.97538	2.32513	5.36176
1899-12-31 11:45:00	Other	weekend	9	27.9802	3.54589	1.18196	2.72561
1899-12-31 11:45:00	Other	weekday	9	56.659	13.6449	4.5483	10.4884
1899-12-31 12:00:00	Other	weekend	9	25.62	4.1685	1.3895	3.20419
1899-12-31 12:00:00	Other	weekday	9	60.7561	9.03871	3.0129	6.94777
1899-12-31 12:15:00	Other	weekend	9	26.5861	2.28677	0.762255	1.75776
1899-12-31 12:15:00	Other	weekday	9	60.5175	12.8916	4.29719	9.90933
1899-12-31 12:30:00	Other	weekend	9	27.292	4.61593	1.53864	3.54812
1899-12-31 12:30:00	Other	weekday	9	59.2376	12.9207	4.30691	9.93175
1899-12-31 12:45:00	Other	weekend	9	26.5035	3.50773	1.16924	2.69628
1899-12-31 12:45:00	Other	weekday	9	62.377	8.46097	2.82032	6.50368
1899-12-31 13:00:00	Other	weekend	9	26.7726	4.11857	1.37286	3.16581
1899-12-31 13:00:00	Other	weekday	9	61.6095	11.9187	3.97289	9.1615
1899-12-31 13:15:00	Other	weekend	9	25.532	2.87632	0.958774	2.21094
1899-12-31 13:15:00	Other	weekday	9	61.5667	10.4643	3.4881	8.04357
1899-12-31 13:30:00	Other	weekend	9	27.3351	1.97873	0.659576	1.52098
1899-12-31 13:30:00	Other	weekday	9	58.3561	13.405	4.46834	10.304
1899-12-31 13:45:00	Other	weekend	9	25.6487	4.56663	1.52221	3.51022
1899-12-31 13:45:00	Other	weekday	9	58.2323	17.1158	5.70526	13.1564
1899-12-31 14:00:00	Other	weekend	9	27.6079	4.44328	1.48109	3.41541
1899-12-31 14:00:00	Other	weekday	9	59.8514	15.8088	5.2696	12.1517
1899-12-31 14:15:00	Other	weekend	9	24.1696	3.37791	1.12597	2.59649
1899-12-31 14:15:00	Other	weekday	9	61.5069	14.2801	4.76002	10.9766
1899-12-31 14:30:00	Other	weekend	9	25.3911	4.30483	1.43494	3.30899
1899-12-31 14:30:00	Other	weekday	9	58.3573	11.801	3.93368	9.07108
1899-12-31 14:45:00	Other	weekend	9	27.324	2.16587	0.721955	1.66483
1899-12-31 14:45:00	Other	weekday	9	60.847	14.4133	4.80444	11.0791
1899-12-31 15:00:00	Other	weekend	9	26.5603	3.88993	1.29664	2.99006
1899-12-31 15:00:00	Other	weekday	9	57.2104	12.195	4.065	9.3739
1899-12-31 15:15:00	Other	weekend	9	27.1335	2.64221	0.880736	2.03098
1899-12-31 15:15:00	Other	weekday	9	59.6134	14.0147	4.67156	10.7726
1899-12-31 15:30:00	Other	weekend	9	26.3682	3.07813	1.02604	2.36606
1899-12-31 15:30:00	Other	weekday	9	60.4398	10.7695	3.58984	8.27818
1899-12-31 15:45:00	Other	weekend	9	26.6125	2.87233	0.957442	2.20787
1899-12-31 15:45:00	Other	weekday	9	61.704	8.9704	2.99013	6.89526
1899-12-31 16:00:00	Other	weekend	9	29.4994	2.05395	0.68465	1.5788
1899-12-31 16:00:00	Other	weekday	9	61.0912	8.58628	2.86209	6.6
1899-12-31 16:15:00	Other	weekend	9	28.5984	3.08926	1.02975	2.37462
1899-12-31 16:15:00	Other	weekday	9	62.1967	9.42768	3.14256	7.24676
1899-12-31 16:30:00	Other	weekend	9	27.202	3.20957	1.06986	2.46709
1899-12-31 16:30:00	Other	weekday	9	66.9141	8.69041	2.8968	6.68004
1899-12-31 16:45:00	Other	weekend	9	27.7454	1.68274	0.560915	1.29347
1899-12-31 16:45:00	Other	weekday	9	65.2675	8.52796	2.84265	6.55517
1899-12-31 17:00:00	Other	weekend	9	28.1326	2.24072	0.746908	1.72237
1899-12-31 17:00:00	Other	weekday	9	63.6526	4.26931	1.4231	3.28168
1899-12-31 17:15:00	Other	weekend	9	26.7637	3.38014	1.12671	2.59821
1899-12-31 17:15:00	Other	weekday	9	68.8272	6.78354	2.26118	5.21429
1899-12-31 17:30:00	Other	weekend	9	27.9191	4.78158	1.59386	3.67545
1899-12-31 17:30:00	Other	weekday	9	65.8706	4.74227	1.58076	3.64523
1899-12-31 17:45:00	Other	weekend	9	22.9589	5.23145	1.74382	4.02124
1899-12-31 17:45:00	Other	weekday	9	70.5861	6.90147	2.30049	5.30494
1899-12-31 18:00:00	Other	weekend	9	28.1283	7.047	2.349	5.4168
1899-12-31 18:00:00	Other	weekday	9	65.5249	4.89312	1.63104	3.76118
1899-12-31 18:15:00	Other	weekend	9	24.7986	6.63491	2.21164	5.10005
1899-12-31 18:15:00	Other	weekday	9	67.8632	7.51517	2.50506	5.77667
1899-12-31 18:30:00	Other	weekend	9	28.2794	7.36079	2.4536	5.658
1899-12-31 18:30:00	Other	weekday	9	65.0382	4.38732	1.46244	3.37239
1899-12-31 18:45:00	Other	weekend	9	25.0133	6.12547	2.04182	4.70845
1899-12-31 18:45:00	Other	weekday	9	70.1648	4.85366	1.61789	3.73085
1899-12-31 19:00:00	Other	weekend	9	27.8745	4.9824	1.6608	3.82981
1899-12-31 19:00:00	Other	weekday	9	67.0872	6.8428	2.28093	5.25984
1899-12-31 19:15:00	Other	weekend	9	26.8912	4.16091	1.38697	3.19836
1899-12-31 19:15:00	Other	weekday	9	68.5964	3.33863	1.11288	2.5663
1899-12-31 19:30:00	Other	weekend	9	27.7922	4.79574	1.59858	3.68633
1899-12-31 19:30:00	Other	weekday	9	69.3542	4.50502	1.50167	3.46286
1899-12-31 19:45:00	Other	weekend	9	26.2134	4.19114	1.39705	3.2216
1899-12-31 19:45:00	Other	weekday	9	69.4228	3.87582	1.29194	2.97922
1899-12-31 20:00:00	Other	weekend	9	28.62	3.99134	1.33045	3.06802
1899-12-31 20:00:00	Other	weekday	9	65.3225	5.90834	1.96945	4.54155
1899-12-31 20:15:00	Other	weekend	9	27.343	3.02943	1.00981	2.32863
1899-12-31 20:15:00	Other	weekday	9	67.1749	7.60033	2.53344	5.84213
1899-12-31 20:30:00	Other	weekend	9	26.4561	3.59626	1.19875	2.76433
1899-12-31 20:30:00	Other	weekday	9	69.2874	4.70763	1.56921	3.6186
1899-12-31 20:45:00	Other	weekend	9	26.9052	2.48165	0.827215	1.90756
1899-12-31 20:45:00	Other	weekday	9	65.3857	4.94972	1.64991	3.8047
1899-12-31 21:00:00	Other	weekend	9	26.0395	6.91432	2.30477	5.31482
1899-12-31 21:00:00	Other	weekday	9	64.9936	5.74705	1.91568	4.41758
1899-12-31 21:15:00	Other	weekend	9	26.8663	2.62271	0.874237	2.01599
1899-12-31 21:15:00	Other	weekday	9	62.6442	8.58434	2.86145	6.59851
1899-12-31 21:30:00	Other	weekend	9	23.0315	6.56124	2.18708	5.04342
1899-12-31 21:30:00	Other	weekday	9	63.6983	8.01293	2.67098	6.15928
1899-12-31 21:45:00	Other	weekend	9	26.0146	6.99922	2.33307	5.38008
1899-12-31 21:45:00	Other	weekday	9	62.2344	10.5819	3.5273	8.13396
1899-12-31 22:00:00	Other	weekend	9	26.9354	5.63216	1.87739	4.32926
1899-12-31 22:00:00	Other	weekday	9	65.1787	10.0338	3.34461	7.71269
1899-12-31 22:15:00	Other	weekend	9	27.744	9.05162	3.01721	6.95769
1899-12-31 22:15:00	Other	weekday	9	70.6099	9.4497	3.1499	7.26368
1899-12-31 22:30:00	Other	weekend	9	29.4052	12.0566	4.01887	9.26752
1899-12-31 22:30:00	Other	weekday	9	69.0075	10.6789	3.55964	8.20854
1899-12-31 22:45:00	Other	weekend	9	27.7228	5.99246	1.99749	4.60621
1899-12-31 22:45:00	Other	weekday	9	70.6817	7.94029	2.64676	6.10344
1899-12-31 23:00:00	Other	weekend	9	31.2611	6.74296	2.24765	5.1831
1899-12-31 23:00:00	Other	weekday	9	67.2064	7.344	2.448	5.6451
1899-12-31 23:15:00	Other	weekend	9	28.2857	5.09608	1.69869	3.91719
1899-12-31 23:15:00	Other	weekday	9	69.4245	6.96878	2.32293	5.35668
1899-12-31 23:30:00	Other	weekend	9	28.8411	5.70815	1.90272	4.38767
1899-12-31 23:30:00	Other	weekday	9	69.8362	4.55821	1.5194	3.50375
1899-12-31 23:45:00	Other	weekend	9	26.5509	4.4484	1.4828	3.41934
1899-12-31 23:45:00	Other	weekday	9	71.5179	5.96212	1.98737	4.58289
1899-12-31	Schools	weekend	9	0	0	0	0
1899-12-31	Schools	weekday	9	0.383142	1.14943	0.383142	0.883526
1899-12-31 00:15:00	Schools	weekend	9	0.396825	1.19048	0.396825	0.915081
1899-12-31 00:15:00	Schools	weekday	9	0.824176	1.63686	0.545622	1.25821
1899-12-31 00:30:00	Schools	weekend	9	0.42735	1.28205	0.42735	0.985472
1899-12-31 00:30:00	Schools	weekday	9	0.84127	1.67278	0.557593	1.28581
1899-12-31 00:45:00	Schools	weekend	9	0.396825	1.19048	0.396825	0.915081
1899-12-31 00:45:00	Schools	weekday	9	0.793651	1.57485	0.524951	1.21054
1899-12-31 01:00:00	Schools	weekend	9	0	0	0	0
1899-12-31 01:00:00	Schools	weekday	9	0.824176	1.63686	0.545622	1.25821
1899-12-31 01:15:00	Schools	weekend	9	0.673401	2.0202	0.673401	1.55286
1899-12-31 01:15:00	Schools	weekday	9	1.51349	2.53668	0.845559	1.94986
1899-12-31 01:30:00	Schools	weekend	9	0	0	0	0
1899-12-31 01:30:00	Schools	weekday	9	1.2987	2.65758	0.885861	2.0428
1899-12-31 01:45:00	Schools	weekend	9	0	0	0	0
1899-12-31 01:45:00	Schools	weekday	9	1.11367	2.32422	0.77474	1.78655
1899-12-31 02:00:00	Schools	weekend	9	0	0	0	0
1899-12-31 02:00:00	Schools	weekday	9	0.396825	1.19048	0.396825	0.915081
1899-12-31 02:15:00	Schools	weekend	9	0	0	0	0
1899-12-31 02:15:00	Schools	weekday	9	0.84127	1.67278	0.557593	1.28581
1899-12-31 02:30:00	Schools	weekend	9	0	0	0	0
1899-12-31 02:30:00	Schools	weekday	9	0.879917	1.75679	0.585596	1.35039
1899-12-31 02:45:00	Schools	weekend	9	0	0	0	0
1899-12-31 02:45:00	Schools	weekday	9	1.64284	2.70799	0.902664	2.08155
1899-12-31 03:00:00	Schools	weekend	9	0	0	0	0
1899-12-31 03:00:00	Schools	weekday	9	1.1826	1.78069	0.593565	1.36876
1899-12-31 03:15:00	Schools	weekend	9	0.347222	1.04167	0.347222	0.800696
1899-12-31 03:15:00	Schools	weekday	9	0.444444	1.33333	0.444444	1.02489
1899-12-31 03:30:00	Schools	weekend	9	0.37037	1.11111	0.37037	0.854076
1899-12-31 03:30:00	Schools	weekday	9	0.37037	1.11111	0.37037	0.854076
1899-12-31 03:45:00	Schools	weekend	9	0	0	0	0
1899-12-31 03:45:00	Schools	weekday	9	0.529101	1.5873	0.529101	1.22011
1899-12-31 04:00:00	Schools	weekend	9	0	0	0	0
1899-12-31 04:00:00	Schools	weekday	9	1.45759	2.89281	0.964269	2.22361
1899-12-31 04:15:00	Schools	weekend	9	0	0	0	0
1899-12-31 04:15:00	Schools	weekday	9	0	0	0	0
1899-12-31 04:30:00	Schools	weekend	9	0	0	0	0
1899-12-31 04:30:00	Schools	weekday	9	0	0	0	0
1899-12-31 04:45:00	Schools	weekend	9	0	0	0	0
1899-12-31 04:45:00	Schools	weekday	9	0.823045	2.46914	0.823045	1.89795
1899-12-31 05:00:00	Schools	weekend	9	0	0	0	0
1899-12-31 05:00:00	Schools	weekday	9	0.383142	1.14943	0.383142	0.883526
1899-12-31 05:15:00	Schools	weekend	9	0	0	0	0
1899-12-31 05:15:00	Schools	weekday	9	0.396825	1.19048	0.396825	0.915081
1899-12-31 05:30:00	Schools	weekend	9	0.396825	1.19048	0.396825	0.915081
1899-12-31 05:30:00	Schools	weekday	9	1.19048	3.57143	1.19048	2.74524
1899-12-31 05:45:00	Schools	weekend	9	0	0	0	0
1899-12-31 05:45:00	Schools	weekday	9	0.396825	1.19048	0.396825	0.915081
1899-12-31 06:00:00	Schools	weekend	9	0.396825	1.19048	0.396825	0.915081
1899-12-31 06:00:00	Schools	weekday	9	0.396825	1.19048	0.396825	0.915081
1899-12-31 06:15:00	Schools	weekend	9	0.793651	1.57485	0.524951	1.21054
1899-12-31 06:15:00	Schools	weekday	9	0.462963	1.38889	0.462963	1.06759
1899-12-31 06:30:00	Schools	weekend	9	0	0	0	0
1899-12-31 06:30:00	Schools	weekday	9	0	0	0	0
1899-12-31 06:45:00	Schools	weekend	9	0	0	0	0
1899-12-31 06:45:00	Schools	weekday	9	0	0	0	0
1899-12-31 07:00:00	Schools	weekend	9	0	0	0	0
1899-12-31 07:00:00	Schools	weekday	9	0.673401	2.0202	0.673401	1.55286
1899-12-31 07:15:00	Schools	weekend	9	0	0	0	0
1899-12-31 07:15:00	Schools	weekday	9	0.740741	2.22222	0.740741	1.70815
1899-12-31 07:30:00	Schools	weekend	9	0	0	0	0
1899-12-31 07:30:00	Schools	weekday	9	0.326797	0.980392	0.326797	0.753596
1899-12-31 07:45:00	Schools	weekend	9	0	0	0	0
1899-12-31 07:45:00	Schools	weekday	9	0	0	0	0
1899-12-31 08:00:00	Schools	weekend	9	0	0	0	0
1899-12-31 08:00:00	Schools	weekday	9	0.396825	1.19048	0.396825	0.915081
1899-12-31 08:15:00	Schools	weekend	9	0	0	0	0
1899-12-31 08:15:00	Schools	weekday	9	0	0	0	0
1899-12-31 08:30:00	Schools	weekend	9	0.37037	1.11111	0.37037	0.854076
1899-12-31 08:30:00	Schools	weekday	9	0.879917	1.75679	0.585596	1.35039
1899-12-31 08:45:00	Schools	weekend	9	0	0	0	0
1899-12-31 08:45:00	Schools	weekday	9	0	0	0	0
1899-12-31 09:00:00	Schools	weekend	9	0	0	0	0
1899-12-31 09:00:00	Schools	weekday	9	1.13757	2.38624	0.795413	1.83422
1899-12-31 09:15:00	Schools	weekend	9	0	0	0	0
1899-12-31 09:15:00	Schools	weekday	9	0.740741	2.22222	0.740741	1.70815
1899-12-31 09:30:00	Schools	weekend	9	0	0	0	0
1899-12-31 09:30:00	Schools	weekday	9	0.740741	2.22222	0.740741	1.70815
1899-12-31 09:45:00	Schools	weekend	9	0	0	0	0
1899-12-31 09:45:00	Schools	weekday	9	1.53439	2.46894	0.822981	1.8978
1899-12-31 10:00:00	Schools	weekend	9	0	0	0	0
1899-12-31 10:00:00	Schools	weekday	9	0.808348	1.60436	0.534786	1.23322
1899-12-31 10:15:00	Schools	weekend	9	0	0	0	0
1899-12-31 10:15:00	Schools	weekday	9	0	0	0	0
1899-12-31 10:30:00	Schools	weekend	9	0	0	0	0
1899-12-31 10:30:00	Schools	weekday	9	2.02822	4.14509	1.3817	3.1862
1899-12-31 10:45:00	Schools	weekend	9	0.396825	1.19048	0.396825	0.915081
1899-12-31 10:45:00	Schools	weekday	9	1.53439	3.04704	1.01568	2.34216
1899-12-31 11:00:00	Schools	weekend	9	0	0	0	0
1899-12-31 11:00:00	Schools	weekday	9	3.13639	6.00528	2.00176	4.61607
1899-12-31 11:15:00	Schools	weekend	9	0	0	0	0
1899-12-31 11:15:00	Schools	weekday	9	0.396825	1.19048	0.396825	0.915081
1899-12-31 11:30:00	Schools	weekend	9	0	0	0	0
1899-12-31 11:30:00	Schools	weekday	9	1.19048	3.57143	1.19048	2.74524
1899-12-31 11:45:00	Schools	weekend	9	0	0	0	0
1899-12-31 11:45:00	Schools	weekday	9	0.793651	2.38095	0.793651	1.83016
1899-12-31 12:00:00	Schools	weekend	9	0.396825	1.19048	0.396825	0.915081
1899-12-31 12:00:00	Schools	weekday	9	0.793651	2.38095	0.793651	1.83016
1899-12-31 12:15:00	Schools	weekend	9	0	0	0	0
1899-12-31 12:15:00	Schools	weekday	9	1.64609	3.75479	1.2516	2.88619
1899-12-31 12:30:00	Schools	weekend	9	0	0	0	0
1899-12-31 12:30:00	Schools	weekday	9	2.77879	5.86292	1.95431	4.50664
1899-12-31 12:45:00	Schools	weekend	9	0	0	0	0
1899-12-31 12:45:00	Schools	weekday	9	2.02822	4.14509	1.3817	3.1862
1899-12-31 13:00:00	Schools	weekend	9	0	0	0	0
1899-12-31 13:00:00	Schools	weekday	9	1.28205	3.84615	1.28205	2.95642
1899-12-31 13:15:00	Schools	weekend	9	0	0	0	0
1899-12-31 13:15:00	Schools	weekday	9	1.97531	3.1208	1.04027	2.39886
1899-12-31 13:30:00	Schools	weekend	9	0	0	0	0
1899-12-31 13:30:00	Schools	weekday	9	1.54909	2.48294	0.827646	1.90856
1899-12-31 13:45:00	Schools	weekend	9	0	0	0	0
1899-12-31 13:45:00	Schools	weekday	9	0.396825	1.19048	0.396825	0.915081
1899-12-31 14:00:00	Schools	weekend	9	0	0	0	0
1899-12-31 14:00:00	Schools	weekday	9	0	0	0	0
1899-12-31 14:15:00	Schools	weekend	9	0.396825	1.19048	0.396825	0.915081
1899-12-31 14:15:00	Schools	weekday	9	0.396825	1.19048	0.396825	0.915081
1899-12-31 14:30:00	Schools	weekend	9	0	0	0	0
1899-12-31 14:30:00	Schools	weekday	9	0.396825	1.19048	0.396825	0.915081
1899-12-31 14:45:00	Schools	weekend	9	0	0	0	0
1899-12-31 14:45:00	Schools	weekday	9	0	0	0	0
1899-12-31 15:00:00	Schools	weekend	9	0	0	0	0
1899-12-31 15:00:00	Schools	weekday	9	0	0	0	0
1899-12-31 15:15:00	Schools	weekend	9	0	0	0	0
1899-12-31 15:15:00	Schools	weekday	9	0	0	0	0
1899-12-31 15:30:00	Schools	weekend	9	0.444444	1.33333	0.444444	1.02489
1899-12-31 15:30:00	Schools	weekday	9	0	0	0	0
1899-12-31 15:45:00	Schools	weekend	9	0	0	0	0
1899-12-31 15:45:00	Schools	weekday	9	0.634921	1.90476	0.634921	1.46413
1899-12-31 16:00:00	Schools	weekend	9	0	0	0	0
1899-12-31 16:00:00	Schools	weekday	9	0	0	0	0
1899-12-31 16:15:00	Schools	weekend	9	0	0	0	0
1899-12-31 16:15:00	Schools	weekday	9	0	0	0	0
1899-12-31 16:30:00	Schools	weekend	9	0.396825	1.19048	0.396825	0.915081
1899-12-31 16:30:00	Schools	weekday	9	0	0	0	0
1899-12-31 16:45:00	Schools	weekend	9	0	0	0	0
1899-12-31 16:45:00	Schools	weekday	9	0.396825	1.19048	0.396825	0.915081
1899-12-31 17:00:00	Schools	weekend	9	0	0	0	0
1899-12-31 17:00:00	Schools	weekday	9	1.19048	2.52538	0.841794	1.94118
1899-12-31 17:15:00	Schools	weekend	9	0	0	0	0
1899-12-31 17:15:00	Schools	weekday	9	0	0	0	0
1899-12-31 17:30:00	Schools	weekend	9	0.396825	1.19048	0.396825	0.915081
1899-12-31 17:30:00	Schools	weekday	9	0.793651	2.38095	0.793651	1.83016
1899-12-31 17:45:00	Schools	weekend	9	0	0	0	0
1899-12-31 17:45:00	Schools	weekday	9	0	0	0	0
1899-12-31 18:00:00	Schools	weekend	9	0	0	0	0
1899-12-31 18:00:00	Schools	weekday	9	0	0	0	0
1899-12-31 18:15:00	Schools	weekend	9	0	0	0	0
1899-12-31 18:15:00	Schools	weekday	9	0	0	0	0
1899-12-31 18:30:00	Schools	weekend	9	0	0	0	0
1899-12-31 18:30:00	Schools	weekday	9	0.793651	2.38095	0.793651	1.83016
1899-12-31 18:45:00	Schools	weekend	9	0.42735	1.28205	0.42735	0.985472
1899-12-31 18:45:00	Schools	weekday	9	0	0	0	0
1899-12-31 19:00:00	Schools	weekend	9	0	0	0	0
1899-12-31 19:00:00	Schools	weekday	9	0.766284	2.29885	0.766284	1.76705
1899-12-31 19:15:00	Schools	weekend	9	0	0	0	0
1899-12-31 19:15:00	Schools	weekday	9	0	0	0	0
1899-12-31 19:30:00	Schools	weekend	9	0	0	0	0
1899-12-31 19:30:00	Schools	weekday	9	0	0	0	0
1899-12-31 19:45:00	Schools	weekend	9	0	0	0	0
1899-12-31 19:45:00	Schools	weekday	9	0	0	0	0
1899-12-31 20:00:00	Schools	weekend	9	0	0	0	0
1899-12-31 20:00:00	Schools	weekday	9	0.793651	1.57485	0.524951	1.21054
1899-12-31 20:15:00	Schools	weekend	9	0	0	0	0
1899-12-31 20:15:00	Schools	weekday	9	0.396825	1.19048	0.396825	0.915081
1899-12-31 20:30:00	Schools	weekend	9	0.383142	1.14943	0.383142	0.883526
1899-12-31 20:30:00	Schools	weekday	9	0.766284	2.29885	0.766284	1.76705
1899-12-31 20:45:00	Schools	weekend	9	0.396825	1.19048	0.396825	0.915081
1899-12-31 20:45:00	Schools	weekday	9	0.396825	1.19048	0.396825	0.915081
1899-12-31 21:00:00	Schools	weekend	9	0.396825	1.19048	0.396825	0.915081
1899-12-31 21:00:00	Schools	weekday	9	0	0	0	0
1899-12-31 21:15:00	Schools	weekend	9	0.396825	1.19048	0.396825	0.915081
1899-12-31 21:15:00	Schools	weekday	9	1.5873	4.7619	1.5873	3.66032
1899-12-31 21:30:00	Schools	weekend	9	0.808348	1.60436	0.534786	1.23322
1899-12-31 21:30:00	Schools	weekday	9	0.396825	1.19048	0.396825	0.915081
1899-12-31 21:45:00	Schools	weekend	9	0.396825	1.19048	0.396825	0.915081
1899-12-31 21:45:00	Schools	weekday	9	0.396825	1.19048	0.396825	0.915081
1899-12-31 22:00:00	Schools	weekend	9	0	0	0	0
1899-12-31 22:00:00	Schools	weekday	9	0.824176	1.63686	0.545622	1.25821
1899-12-31 22:15:00	Schools	weekend	9	0	0	0	0
1899-12-31 22:15:00	Schools	weekday	9	0	0	0	0
1899-12-31 22:30:00	Schools	weekend	9	0	0	0	0
1899-12-31 22:30:00	Schools	weekday	9	1.19048	2.52538	0.841794	1.94118
1899-12-31 22:45:00	Schools	weekend	9	0	0	0	0
1899-12-31 22:45:00	Schools	weekday	9	1.59544	3.17622	1.05874	2.44146
1899-12-31 23:00:00	Schools	weekend	9	0	0	0	0
1899-12-31 23:00:00	Schools	weekday	9	1.14943	3.44828	1.14943	2.65058
1899-12-31 23:15:00	Schools	weekend	9	0	0	0	0
1899-12-31 23:15:00	Schools	weekday	9	2.28983	4.43086	1.47695	3.40586
1899-12-31 23:30:00	Schools	weekend	9	0	0	0	0
1899-12-31 23:30:00	Schools	weekday	9	0.925926	2.77778	0.925926	2.13519
1899-12-31 23:45:00	Schools	weekend	9	0.37037	1.11111	0.37037	0.854076
1899-12-31 23:45:00	Schools	weekday	9	0.767196	1.52352	0.50784	1.17108
1899-12-31	Waste Centres	weekend	9	0	0	0	0
1899-12-31	Waste Centres	weekday	9	0	0	0	0
1899-12-31 00:15:00	Waste Centres	weekend	9	0	0	0	0
1899-12-31 00:15:00	Waste Centres	weekday	9	0	0	0	0
1899-12-31 00:30:00	Waste Centres	weekend	9	0	0	0	0
1899-12-31 00:30:00	Waste Centres	weekday	9	0	0	0	0
1899-12-31 00:45:00	Waste Centres	weekend	9	0	0	0	0
1899-12-31 00:45:00	Waste Centres	weekday	9	0	0	0	0
1899-12-31 01:00:00	Waste Centres	weekend	9	0	0	0	0
1899-12-31 01:00:00	Waste Centres	weekday	9	0	0	0	0
1899-12-31 01:15:00	Waste Centres	weekend	9	0	0	0	0
1899-12-31 01:15:00	Waste Centres	weekday	9	0	0	0	0
1899-12-31 01:30:00	Waste Centres	weekend	9	0	0	0	0
1899-12-31 01:30:00	Waste Centres	weekday	9	0	0	0	0
1899-12-31 01:45:00	Waste Centres	weekend	9	0	0	0	0
1899-12-31 01:45:00	Waste Centres	weekday	9	0	0	0	0
1899-12-31 02:00:00	Waste Centres	weekend	9	0	0	0	0
1899-12-31 02:00:00	Waste Centres	weekday	9	0	0	0	0
1899-12-31 02:15:00	Waste Centres	weekend	9	0	0	0	0
1899-12-31 02:15:00	Waste Centres	weekday	9	0	0	0	0
1899-12-31 02:30:00	Waste Centres	weekend	9	0	0	0	0
1899-12-31 02:30:00	Waste Centres	weekday	9	0	0	0	0
1899-12-31 02:45:00	Waste Centres	weekend	9	0	0	0	0
1899-12-31 02:45:00	Waste Centres	weekday	9	0	0	0	0
1899-12-31 03:00:00	Waste Centres	weekend	9	0	0	0	0
1899-12-31 03:00:00	Waste Centres	weekday	9	0	0	0	0
1899-12-31 03:15:00	Waste Centres	weekend	9	0	0	0	0
1899-12-31 03:15:00	Waste Centres	weekday	9	0	0	0	0
1899-12-31 03:30:00	Waste Centres	weekend	9	0	0	0	0
1899-12-31 03:30:00	Waste Centres	weekday	9	0	0	0	0
1899-12-31 03:45:00	Waste Centres	weekend	9	0	0	0	0
1899-12-31 03:45:00	Waste Centres	weekday	9	0	0	0	0
1899-12-31 04:00:00	Waste Centres	weekend	9	0	0	0	0
1899-12-31 04:00:00	Waste Centres	weekday	9	0	0	0	0
1899-12-31 04:15:00	Waste Centres	weekend	9	0	0	0	0
1899-12-31 04:15:00	Waste Centres	weekday	9	0.808348	1.60436	0.534786	1.23322
1899-12-31 04:30:00	Waste Centres	weekend	9	0	0	0	0
1899-12-31 04:30:00	Waste Centres	weekday	9	0	0	0	0
1899-12-31 04:45:00	Waste Centres	weekend	9	0	0	0	0
1899-12-31 04:45:00	Waste Centres	weekday	9	0	0	0	0
1899-12-31 05:00:00	Waste Centres	weekend	9	0	0	0	0
1899-12-31 05:00:00	Waste Centres	weekday	9	0	0	0	0
1899-12-31 05:15:00	Waste Centres	weekend	9	0	0	0	0
1899-12-31 05:15:00	Waste Centres	weekday	9	0	0	0	0
1899-12-31 05:30:00	Waste Centres	weekend	9	0	0	0	0
1899-12-31 05:30:00	Waste Centres	weekday	9	0	0	0	0
1899-12-31 05:45:00	Waste Centres	weekend	9	0	0	0	0
1899-12-31 05:45:00	Waste Centres	weekday	9	0	0	0	0
1899-12-31 06:00:00	Waste Centres	weekend	9	0	0	0	0
1899-12-31 06:00:00	Waste Centres	weekday	9	0	0	0	0
1899-12-31 06:15:00	Waste Centres	weekend	9	0	0	0	0
1899-12-31 06:15:00	Waste Centres	weekday	9	0	0	0	0
1899-12-31 06:30:00	Waste Centres	weekend	9	0	0	0	0
1899-12-31 06:30:00	Waste Centres	weekday	9	1.91753	3.04678	1.01559	2.34196
1899-12-31 06:45:00	Waste Centres	weekend	9	0.396825	1.19048	0.396825	0.915081
1899-12-31 06:45:00	Waste Centres	weekday	9	1.90385	3.00292	1.00097	2.30825
1899-12-31 07:00:00	Waste Centres	weekend	9	1.27674	2.62805	0.876018	2.0201
1899-12-31 07:00:00	Waste Centres	weekday	9	3.29423	5.32063	1.77354	4.0898
1899-12-31 07:15:00	Waste Centres	weekend	9	1.86388	3.87719	1.2924	2.98027
1899-12-31 07:15:00	Waste Centres	weekday	9	6.46585	9.30884	3.10295	7.15541
1899-12-31 07:30:00	Waste Centres	weekend	9	1.602	3.63001	1.21	2.79027
1899-12-31 07:30:00	Waste Centres	weekday	9	7.17914	11.6241	3.87469	8.93506
1899-12-31 07:45:00	Waste Centres	weekend	9	0.714286	1.42857	0.47619	1.0981
1899-12-31 07:45:00	Waste Centres	weekday	9	4.62963	7.61822	2.53941	5.85588
1899-12-31 08:00:00	Waste Centres	weekend	9	1.2987	2.65758	0.885861	2.0428
1899-12-31 08:00:00	Waste Centres	weekday	9	5.445	10.9698	3.65659	8.43211
1899-12-31 08:15:00	Waste Centres	weekend	9	1.5105	3.00228	1.00076	2.30775
1899-12-31 08:15:00	Waste Centres	weekday	9	6.56348	12.1153	4.03842	9.31262
1899-12-31 08:30:00	Waste Centres	weekend	9	1.75983	3.51357	1.17119	2.70077
1899-12-31 08:30:00	Waste Centres	weekday	9	4.79641	9.5179	3.17263	7.31611
1899-12-31 08:45:00	Waste Centres	weekend	9	1.221	2.55919	0.853064	1.96717
1899-12-31 08:45:00	Waste Centres	weekday	9	4.09035	7.22617	2.40872	5.55452
1899-12-31 09:00:00	Waste Centres	weekend	9	1.53439	3.04704	1.01568	2.34216
1899-12-31 09:00:00	Waste Centres	weekday	9	3.06878	6.09408	2.03136	4.68433
1899-12-31 09:15:00	Waste Centres	weekend	9	1.19048	2.52538	0.841794	1.94118
1899-12-31 09:15:00	Waste Centres	weekday	9	4.36508	9.74447	3.24816	7.49026
1899-12-31 09:30:00	Waste Centres	weekend	9	1.21987	2.60365	0.867884	2.00134
1899-12-31 09:30:00	Waste Centres	weekday	9	4.8424	8.45112	2.81704	6.49611
1899-12-31 09:45:00	Waste Centres	weekend	9	0.42735	1.28205	0.42735	0.985472
1899-12-31 09:45:00	Waste Centres	weekday	9	4.46479	7.40725	2.46908	5.69372
1899-12-31 10:00:00	Waste Centres	weekend	9	0.411523	1.23457	0.411523	0.948973
1899-12-31 10:00:00	Waste Centres	weekday	9	5.63492	10.8025	3.60085	8.30357
1899-12-31 10:15:00	Waste Centres	weekend	9	0	0	0	0
1899-12-31 10:15:00	Waste Centres	weekday	9	5.2381	8.68966	2.89655	6.67946
1899-12-31 10:30:00	Waste Centres	weekend	9	0	0	0	0
1899-12-31 10:30:00	Waste Centres	weekday	9	8.26867	12.6707	4.22357	9.73958
1899-12-31 10:45:00	Waste Centres	weekend	9	0	0	0	0
1899-12-31 10:45:00	Waste Centres	weekday	9	7.03704	15.0482	5.01605	11.567
1899-12-31 11:00:00	Waste Centres	weekend	9	0.383142	1.14943	0.383142	0.883526
1899-12-31 11:00:00	Waste Centres	weekday	9	7.26966	12.5877	4.19589	9.67574
1899-12-31 11:15:00	Waste Centres	weekend	9	0.823045	2.46914	0.823045	1.89795
1899-12-31 11:15:00	Waste Centres	weekday	9	8.00529	10.813	3.60433	8.3116
1899-12-31 11:30:00	Waste Centres	weekend	9	0.396825	1.19048	0.396825	0.915081
1899-12-31 11:30:00	Waste Centres	weekday	9	6.5377	7.9889	2.66297	6.14081
1899-12-31 11:45:00	Waste Centres	weekend	9	0.411523	1.23457	0.411523	0.948973
1899-12-31 11:45:00	Waste Centres	weekday	9	10.3314	13.3484	4.44947	10.2605
1899-12-31 12:00:00	Waste Centres	weekend	9	0.653595	1.96078	0.653595	1.50719
1899-12-31 12:00:00	Waste Centres	weekday	9	8.29979	9.80347	3.26782	7.53561
1899-12-31 12:15:00	Waste Centres	weekend	9	0	0	0	0
1899-12-31 12:15:00	Waste Centres	weekday	9	8.56612	12.5703	4.19009	9.66236
1899-12-31 12:30:00	Waste Centres	weekend	9	0	0	0	0
1899-12-31 12:30:00	Waste Centres	weekday	9	6.70589	10.9159	3.63864	8.39072
1899-12-31 12:45:00	Waste Centres	weekend	9	0	0	0	0
1899-12-31 12:45:00	Waste Centres	weekday	9	5.80609	8.17681	2.7256	6.28525
1899-12-31 13:00:00	Waste Centres	weekend	9	0.854701	2.5641	0.854701	1.97094
1899-12-31 13:00:00	Waste Centres	weekday	9	7.20594	12.1865	4.06218	9.3674
1899-12-31 13:15:00	Waste Centres	weekend	9	0.411523	1.23457	0.411523	0.948973
1899-12-31 13:15:00	Waste Centres	weekday	9	7.69547	9.52194	3.17398	7.31921
1899-12-31 13:30:00	Waste Centres	weekend	9	0.753512	1.49548	0.498493	1.14953
1899-12-31 13:30:00	Waste Centres	weekday	9	8.48659	14.1047	4.70157	10.8418
1899-12-31 13:45:00	Waste Centres	weekend	9	1.64835	3.27373	1.09124	2.51641
1899-12-31 13:45:00	Waste Centres	weekday	9	10.7432	14.9226	4.97421	11.4705
1899-12-31 14:00:00	Waste Centres	weekend	9	1.19048	2.52538	0.841794	1.94118
1899-12-31 14:00:00	Waste Centres	weekday	9	8.66357	14.5323	4.84409	11.1705
1899-12-31 14:15:00	Waste Centres	weekend	9	1.20517	2.5413	0.847102	1.95342
1899-12-31 14:15:00	Waste Centres	weekday	9	7.92437	10.509	3.50301	8.07795
1899-12-31 14:30:00	Waste Centres	weekend	9	1.53257	4.5977	1.53257	3.53411
1899-12-31 14:30:00	Waste Centres	weekday	9	10.3098	12.9442	4.31474	9.94981
1899-12-31 14:45:00	Waste Centres	weekend	9	0	0	0	0
1899-12-31 14:45:00	Waste Centres	weekday	9	9.38697	15.3118	5.10394	11.7697
1899-12-31 15:00:00	Waste Centres	weekend	9	0.383142	1.14943	0.383142	0.883526
1899-12-31 15:00:00	Waste Centres	weekday	9	9.49589	12.4938	4.16459	9.60356
1899-12-31 15:15:00	Waste Centres	weekend	9	0	0	0	0
1899-12-31 15:15:00	Waste Centres	weekday	9	8.1186	10.1845	3.39485	7.82853
1899-12-31 15:30:00	Waste Centres	weekend	9	0	0	0	0
1899-12-31 15:30:00	Waste Centres	weekday	9	7.98358	9.17592	3.05864	7.05324
1899-12-31 15:45:00	Waste Centres	weekend	9	0	0	0	0
1899-12-31 15:45:00	Waste Centres	weekday	9	8.47042	7.87477	2.62492	6.05309
1899-12-31 16:00:00	Waste Centres	weekend	9	0	0	0	0
1899-12-31 16:00:00	Waste Centres	weekday	9	6.56936	5.88627	1.96209	4.52459
1899-12-31 16:15:00	Waste Centres	weekend	9	0	0	0	0
1899-12-31 16:15:00	Waste Centres	weekday	9	6.01343	7.58914	2.52971	5.83353
1899-12-31 16:30:00	Waste Centres	weekend	9	0	0	0	0
1899-12-31 16:30:00	Waste Centres	weekday	9	2.75041	4.95374	1.65125	3.80778
1899-12-31 16:45:00	Waste Centres	weekend	9	0	0	0	0
1899-12-31 16:45:00	Waste Centres	weekday	9	5.37037	8.31214	2.77071	6.38928
1899-12-31 17:00:00	Waste Centres	weekend	9	0	0	0	0
1899-12-31 17:00:00	Waste Centres	weekday	9	3.09515	5.42314	1.80771	4.16859
1899-12-31 17:15:00	Waste Centres	weekend	9	0	0	0	0
1899-12-31 17:15:00	Waste Centres	weekday	9	1.99882	4.76762	1.58921	3.66471
1899-12-31 17:30:00	Waste Centres	weekend	9	0.793651	2.38095	0.793651	1.83016
1899-12-31 17:30:00	Waste Centres	weekday	9	0.793651	2.38095	0.793651	1.83016
1899-12-31 17:45:00	Waste Centres	weekend	9	0	0	0	0
1899-12-31 17:45:00	Waste Centres	weekday	9	2.08995	3.39605	1.13202	2.61043
1899-12-31 18:00:00	Waste Centres	weekend	9	0	0	0	0
1899-12-31 18:00:00	Waste Centres	weekday	9	1.21073	2.50922	0.836408	1.92876
1899-12-31 18:15:00	Waste Centres	weekend	9	0	0	0	0
1899-12-31 18:15:00	Waste Centres	weekday	9	0.411523	1.23457	0.411523	0.948973
1899-12-31 18:30:00	Waste Centres	weekend	9	0	0	0	0
1899-12-31 18:30:00	Waste Centres	weekday	9	0.383142	1.14943	0.383142	0.883526
1899-12-31 18:45:00	Waste Centres	weekend	9	0	0	0	0
1899-12-31 18:45:00	Waste Centres	weekday	9	0	0	0	0
1899-12-31 19:00:00	Waste Centres	weekend	9	0	0	0	0
1899-12-31 19:00:00	Waste Centres	weekday	9	0.383142	1.14943	0.383142	0.883526
1899-12-31 19:15:00	Waste Centres	weekend	9	0	0	0	0
1899-12-31 19:15:00	Waste Centres	weekday	9	0.396825	1.19048	0.396825	0.915081
1899-12-31 19:30:00	Waste Centres	weekend	9	0	0	0	0
1899-12-31 19:30:00	Waste Centres	weekday	9	0	0	0	0
1899-12-31 19:45:00	Waste Centres	weekend	9	0.396825	1.19048	0.396825	0.915081
1899-12-31 19:45:00	Waste Centres	weekday	9	0.42735	1.28205	0.42735	0.985472
1899-12-31 20:00:00	Waste Centres	weekend	9	0	0	0	0
1899-12-31 20:00:00	Waste Centres	weekday	9	0	0	0	0
1899-12-31 20:15:00	Waste Centres	weekend	9	0	0	0	0
1899-12-31 20:15:00	Waste Centres	weekday	9	0	0	0	0
1899-12-31 20:30:00	Waste Centres	weekend	9	0	0	0	0
1899-12-31 20:30:00	Waste Centres	weekday	9	0	0	0	0
1899-12-31 20:45:00	Waste Centres	weekend	9	0	0	0	0
1899-12-31 20:45:00	Waste Centres	weekday	9	0.779967	1.54801	0.516002	1.1899
1899-12-31 21:00:00	Waste Centres	weekend	9	0	0	0	0
1899-12-31 21:00:00	Waste Centres	weekday	9	0.444444	1.33333	0.444444	1.02489
1899-12-31 21:15:00	Waste Centres	weekend	9	0	0	0	0
1899-12-31 21:15:00	Waste Centres	weekday	9	0.411523	1.23457	0.411523	0.948973
1899-12-31 21:30:00	Waste Centres	weekend	9	0	0	0	0
1899-12-31 21:30:00	Waste Centres	weekday	9	0	0	0	0
1899-12-31 21:45:00	Waste Centres	weekend	9	0	0	0	0
1899-12-31 21:45:00	Waste Centres	weekday	9	0	0	0	0
1899-12-31 22:00:00	Waste Centres	weekend	9	0	0	0	0
1899-12-31 22:00:00	Waste Centres	weekday	9	0	0	0	0
1899-12-31 22:15:00	Waste Centres	weekend	9	0	0	0	0
1899-12-31 22:15:00	Waste Centres	weekday	9	0	0	0	0
1899-12-31 22:30:00	Waste Centres	weekend	9	0	0	0	0
1899-12-31 22:30:00	Waste Centres	weekday	9	0	0	0	0
1899-12-31 22:45:00	Waste Centres	weekend	9	0	0	0	0
1899-12-31 22:45:00	Waste Centres	weekday	9	0	0	0	0
1899-12-31 23:00:00	Waste Centres	weekend	9	0	0	0	0
1899-12-31 23:00:00	Waste Centres	weekday	9	0	0	0	0
1899-12-31 23:15:00	Waste Centres	weekend	9	0	0	0	0
1899-12-31 23:15:00	Waste Centres	weekday	9	0	0	0	0
1899-12-31 23:30:00	Waste Centres	weekend	9	0	0	0	0
1899-12-31 23:30:00	Waste Centres	weekday	9	0	0	0	0
1899-12-31 23:45:00	Waste Centres	weekend	9	0	0	0	0
1899-12-31 23:45:00	Waste Centres	weekday	9	0	0	0	0
